# Supplementary material for: Combinatorial Clustering of Residue Position Subsets Predicts Inhibitor Affinity across the Human Kinome
Source: PLoS Comput Biol. 2013 Jun 6;9(6):e1003087. doi: 10.1371/journal.pcbi.1003087 (PMC3675009; doi:10.1371/journal.pcbi.1003087)
Supplement: Dataset S1 — The complete set of 41,964 true-majority HPCs that contain kinases from two or more of the kinome families. (CSV) [file pcbi.1003087.s003.csv]

inhibitor	position_subset_id	cluster_number	family	pdb_id	chain	residue_number_position1	residue_number_position2	residue_number_position3
Staurosporine	0	6	TK	3ce3	A	1084	1092	1110
Staurosporine	0	6	TK	3fzt	A	431	439	457
Staurosporine	0	6	TK	3fzo	A	431	439	457
Staurosporine	0	6	TK	2rf9	A	694	702	721
Staurosporine	0	6	TK	2rf9	B	694	702	721
Staurosporine	0	6	CAMK	3dae	B	61	69	84
Staurosporine	0	6	CAMK	3hyh	A	61	69	84
Staurosporine	0	6	CMGC	1w8c	A	10	18	33
Staurosporine	0	6	CMGC	2c6i	A	10	18	33
Staurosporine	0	6	CMGC	1h0w	A	10	18	33
Staurosporine	0	6	CMGC	1hcl	A	10	18	33
Staurosporine	0	6	CMGC	2r3g	A	10	18	33
Staurosporine	0	6	CMGC	2c6k	A	10	18	33
Staurosporine	0	6	CMGC	1h0v	A	10	18	33
Staurosporine	0	6	CMGC	1wcc	A	10	18	33
Staurosporine	0	6	CMGC	2vtl	A	10	18	33
Staurosporine	0	6	CMGC	2c68	A	10	18	33
Staurosporine	0	6	CMGC	2r3r	A	10	18	33
Staurosporine	0	6	CMGC	2vts	A	10	18	33
Staurosporine	0	6	CMGC	1e1x	A	10	18	33
Staurosporine	0	6	CMGC	2r3f	A	10	18	33
Staurosporine	0	6	CMGC	2v0d	A	10	18	33
Staurosporine	0	6	CMGC	1pxj	A	10	18	33
Staurosporine	0	6	CMGC	2c6l	A	10	18	33
Staurosporine	0	6	CMGC	2b54	A	10	18	33
Staurosporine	0	6	CMGC	1e1v	A	10	18	33
Staurosporine	0	6	CMGC	2c69	A	10	18	33
Staurosporine	0	6	CMGC	1pxi	A	10	18	33
Staurosporine	0	6	CMGC	2r3o	A	10	18	33
Staurosporine	0	6	CMGC	1y8y	A	10	18	33
Staurosporine	0	6	CMGC	2exm	A	10	18	33
Staurosporine	0	6	CMGC	2c6m	A	10	18	33
Staurosporine	0	6	CMGC	1pw2	A	10	18	33
Staurosporine	0	6	CMGC	1gz8	A	10	18	33
Staurosporine	0	6	CMGC	1okv	C	10	18	33
Staurosporine	0	6	CMGC	3gc0	A	21	29	44
Staurosporine	0	6	CMGC	3g33	A	17	25	40
Staurosporine	0	6	CMGC	2w9f	B	12	20	35
Staurosporine	0	6	CMGC	3g33	C	17	25	40
Staurosporine	0	6	CMGC	3blh	A	25	33	48
Staurosporine	0	6	CMGC	2pvj	A	45	53	68
Staurosporine	0	6	CMGC	2pvk	A	45	53	68
Staurosporine	0	6	UNCLASSIFIED	2wtk	B	75	85	100
Staurosporine	0	6	STE	3gni	B	75	85	100
Staurosporine	0	6	UNCLASSIFIED	2wtk	E	75	85	100
Staurosporine	0	6	CAMK	2ac5	A	90	98	113
Staurosporine	0	6	AGC	3c4y	A	193	201	216
Staurosporine	0	6	AGC	1j3h	B	49	57	72
Staurosporine	0	7	UNCLASSIFIED	3dkg	A	1084	1092	1110
Staurosporine	0	7	TK	2p0c	A	593	601	619
Staurosporine	0	7	TK	3brb	B	593	601	619
Staurosporine	0	7	TK	3brb	A	593	601	619
Staurosporine	0	7	TK	1m7n	A	1002	1010	1030
Staurosporine	0	7	TK	1p4o	B	975	983	1003
Staurosporine	0	7	UNCLASSIFIED	3i81	A	975	983	1003
Staurosporine	0	7	TK	1jqh	B	1005	1013	1033
Staurosporine	0	7	TK	2zm3	B	1005	1013	1033
Staurosporine	0	7	TK	2zm3	C	1005	1013	1033
Staurosporine	0	7	TK	1m7n	B	1002	1010	1030
Staurosporine	0	7	TK	1p4o	A	975	983	1003
Staurosporine	0	7	TK	2zm3	D	1005	1013	1033
Staurosporine	0	7	TK	2zm3	A	1005	1013	1033
Staurosporine	0	7	TK	1jqh	A	1005	1013	1033
Staurosporine	0	7	TK	1jqh	C	1005	1013	1033
Staurosporine	0	7	TK	1k3a	A	975	983	1003
Staurosporine	0	7	TK	2oj9	A	975	983	1003
Staurosporine	0	7	TK	3ekn	A	1002	1010	1030
Staurosporine	0	7	TK	1p14	A	1002	1010	1030
Staurosporine	0	7	TK	1gag	A	1002	1010	1030
Staurosporine	0	7	TK	1irk	A	1002	1010	1030
Staurosporine	0	7	TK	1rqq	B	1002	1010	1030
Staurosporine	0	7	TK	3bu3	A	1002	1010	1030
Staurosporine	0	7	TK	1i44	A	1002	1010	1030
Staurosporine	0	7	TK	3dqx	A	273	281	295
Staurosporine	0	7	TK	3g6h	A	273	281	295
Staurosporine	0	7	TK	3dk7	B	248	256	271
Staurosporine	0	7	TK	2v7a	B	248	256	271
Staurosporine	0	7	TK	2v7a	A	248	256	271
Staurosporine	0	7	TK	3cc6	A	431	439	457
Staurosporine	0	7	TK	3fzp	A	431	439	457
Staurosporine	0	7	UNCLASSIFIED	3h3c	A	431	439	457
Staurosporine	0	7	TK	2jkq	A	428	436	454
Staurosporine	0	7	TK	2ogv	A	588	596	616
Staurosporine	0	7	TK	1vr2	A	840	848	868
Staurosporine	0	7	TK	2psq	A	487	495	517
Staurosporine	0	7	TK	2psq	B	487	495	517
Staurosporine	0	7	TK	1fgk	B	484	492	514
Staurosporine	0	7	TK	1mqb	A	619	627	646
Staurosporine	0	7	TK	2rei	A	639	647	665
Staurosporine	0	7	TK	2hen	C	635	643	661
Staurosporine	0	7	TK	1jpa	A	635	643	661
Staurosporine	0	7	TK	2hen	A	635	643	661
Staurosporine	0	7	CAMK	2iwi	A	38	46	61
Staurosporine	0	7	CMGC	2fa2	B	19	27	42
Staurosporine	0	7	CMGC	2fa2	A	19	27	42
Staurosporine	0	7	CMGC	2f49	B	19	27	42
Staurosporine	0	7	CMGC	2gph	A	29	37	52
Staurosporine	0	7	CMGC	2erk	A	29	37	52
Staurosporine	0	7	CMGC	2z7l	A	31	39	54
Staurosporine	0	7	CMGC	2uzo	A	10	18	33
Staurosporine	0	7	CMGC	2vtm	A	10	18	33
Staurosporine	0	7	CMGC	1h27	C	10	18	33
Staurosporine	0	7	CMGC	2c4g	A	10	18	33
Staurosporine	0	7	CMGC	1qmz	A	10	18	33
Staurosporine	0	7	CMGC	2jgz	A	10	18	33
Staurosporine	0	7	CMGC	1jst	A	10	18	33
Staurosporine	0	7	CMGC	1h25	C	10	18	33
Staurosporine	0	7	CMGC	1w98	A	10	18	33
Staurosporine	0	7	CMGC	3gbz	A	21	29	44
Staurosporine	0	7	CMGC	2w99	B	12	20	35
Staurosporine	0	7	CMGC	2w96	B	12	20	35
Staurosporine	0	7	CMGC	2w9z	B	12	20	35
Staurosporine	0	7	CMGC	1blx	A	19	27	43
Staurosporine	0	7	CMGC	3blq	A	25	33	48
Staurosporine	0	7	CMGC	1ua2	B	18	26	41
Staurosporine	0	7	CMGC	1ua2	A	18	26	41
Staurosporine	0	7	CMGC	1ua2	D	18	26	41
Staurosporine	0	7	CMGC	1ua2	C	18	26	41
Staurosporine	0	7	STE	2j51	A	40	48	63
Staurosporine	0	7	STE	2jfl	A	40	48	63
Staurosporine	0	7	STE	2jfm	A	40	48	63
Staurosporine	0	7	STE	3com	B	36	44	59
Staurosporine	0	7	UNCLASSIFIED	3mvj	B	49	57	72
Staurosporine	0	7	AGC	1j3h	A	49	57	72
Staurosporine	0	7	Other	2rku	A	59	67	82
Staurosporine	0	7	Other	3daj	A	139	147	162
Staurosporine	0	7	Other	1muo	A	139	147	162
Staurosporine	1	5	TK	1y57	A	273	281	294
Staurosporine	1	5	TK	1yi6	B	273	281	294
Staurosporine	1	5	TK	1ksw	A	273	281	294
Staurosporine	1	5	TK	3dqw	A	273	281	294
Staurosporine	1	5	TK	3el8	A	273	281	294
Staurosporine	1	5	TK	3g5d	A	273	281	294
Staurosporine	1	5	TK	3en5	B	273	281	294
Staurosporine	1	5	TK	2oiq	B	273	281	294
Staurosporine	1	5	TK	3en4	B	273	281	294
Staurosporine	1	5	TK	3g6h	A	273	281	294
Staurosporine	1	5	TK	3g5d	B	273	281	294
Staurosporine	1	5	TK	2qi8	B	273	281	294
Staurosporine	1	5	TK	3d7t	B	273	281	294
Staurosporine	1	5	TK	3en4	A	273	281	294
Staurosporine	1	5	TK	2qq7	A	273	281	294
Staurosporine	1	5	TK	3f3u	B	273	281	294
Staurosporine	1	5	UNCLASSIFIED	3k54	A	408	416	429
Staurosporine	1	5	TK	1snu	B	369	377	390
Staurosporine	1	5	TK	1snu	A	369	377	390
Staurosporine	1	5	TK	1sm2	A	369	377	390
Staurosporine	1	5	TK	1sm2	B	369	377	390
Staurosporine	1	5	UNCLASSIFIED	3kex	A	696	704	722
Staurosporine	1	5	UNCLASSIFIED	3kex	B	696	704	722
Staurosporine	1	5	UNCLASSIFIED	3lmg	B	696	704	722
Staurosporine	1	5	TK	3bce	A	699	707	725
Staurosporine	1	5	TK	3bbt	B	699	707	725
Staurosporine	1	5	TK	3bce	B	699	707	725
Staurosporine	1	5	TK	3bbw	A	699	707	725
Staurosporine	1	5	TK	2r4b	A	724	732	750
Staurosporine	1	5	TK	3bbw	B	699	707	725
Staurosporine	1	5	TK	2jiu	A	718	726	744
Staurosporine	1	5	UNCLASSIFIED	3gt8	C	694	702	720
Staurosporine	1	5	TK	2itp	A	718	726	744
Staurosporine	1	5	TK	2rfd	B	694	702	720
Staurosporine	1	5	UNCLASSIFIED	3gt8	A	694	702	720
Staurosporine	1	5	TK	2jit	B	718	726	744
Staurosporine	1	5	TK	2itu	A	718	726	744
Staurosporine	1	5	TK	2eb2	A	718	726	744
Staurosporine	1	5	TK	2itv	A	718	726	744
Staurosporine	1	5	TK	2gs6	A	694	702	720
Staurosporine	1	5	TK	2eb3	A	718	726	744
Staurosporine	1	5	TK	2j5e	A	718	726	744
Staurosporine	1	5	UNCLASSIFIED	3gt8	B	694	702	720
Staurosporine	1	5	TK	2gs7	B	694	702	720
Staurosporine	1	5	TK	2itx	A	718	726	744
Staurosporine	1	5	TK	2ito	A	718	726	744
Staurosporine	1	5	UNCLASSIFIED	3ika	B	718	726	744
Staurosporine	1	5	TK	2j5f	A	718	726	744
Staurosporine	1	5	TK	2itn	A	718	726	744
Staurosporine	1	5	TK	2rgp	A	718	726	744
Staurosporine	1	5	UNCLASSIFIED	3ika	A	718	726	744
Staurosporine	1	5	TK	1m14	A	694	702	720
Staurosporine	1	5	TK	2itq	A	718	726	744
Staurosporine	1	5	TK	2ozo	A	344	352	368
Staurosporine	1	5	TKL	3hgk	A	47	55	68
Staurosporine	1	5	CAMK	3fe3	A	62	70	84
Staurosporine	1	5	CAMK	2qnj	B	62	70	84
Staurosporine	1	5	CAMK	1yxx	A	44	52	66
Staurosporine	1	5	CAMK	1yxu	A	44	52	66
Staurosporine	1	5	CAMK	1yxu	D	44	52	66
Staurosporine	1	5	CAMK	3dcv	A	44	52	66
Staurosporine	1	5	CAMK	2obj	A	44	52	66
Staurosporine	1	5	CAMK	1yi4	A	44	52	66
Staurosporine	1	5	CAMK	2bzk	B	44	52	66
Staurosporine	1	5	CAMK	1yxv	A	44	52	66
Staurosporine	1	5	CAMK	3cxw	A	44	52	66
Staurosporine	1	5	UNCLASSIFIED	3jxw	A	44	52	66
Staurosporine	1	5	CAMK	3c4e	D	44	52	66
Staurosporine	1	5	CAMK	3bwf	A	44	52	66
Staurosporine	1	5	CAMK	1yhs	A	44	52	66
Staurosporine	1	5	CAMK	1yxu	C	44	52	66
Staurosporine	1	5	CAMK	3bgz	A	44	52	66
Staurosporine	1	5	UNCLASSIFIED	3jy0	A	44	52	66
Staurosporine	1	5	CAMK	3c4e	A	44	52	66
Staurosporine	1	5	CAMK	2bzh	B	44	52	66
Staurosporine	1	5	CAMK	1ywv	A	44	52	66
Staurosporine	1	5	CAMK	2bzj	A	44	52	66
Staurosporine	1	5	CAMK	1yi3	A	44	52	66
Staurosporine	1	5	CAMK	2iwi	B	38	46	60
Staurosporine	1	5	Other	2buj	B	26	34	48
Staurosporine	1	5	Other	2buj	A	26	34	48
Staurosporine	1	5	CMGC	3eb0	C	15	23	37
Staurosporine	1	5	CMGC	3eb0	A	15	23	37
Staurosporine	1	5	CMGC	3f88	A	62	70	84
Staurosporine	1	5	CMGC	3du8	A	62	70	84
Staurosporine	1	5	CMGC	1pyx	B	62	70	84
Staurosporine	1	5	CMGC	1r0e	A	62	70	84
Staurosporine	1	5	CMGC	2ow3	B	62	70	84
Staurosporine	1	5	CMGC	1r0e	B	62	70	84
Staurosporine	1	5	CMGC	1q3d	A	62	70	84
Staurosporine	1	5	CMGC	1q3w	B	62	70	84
Staurosporine	1	5	UNCLASSIFIED	3gb2	A	62	70	84
Staurosporine	1	5	CMGC	1pyx	A	62	70	84
Staurosporine	1	5	CMGC	2o5k	A	62	70	84
Staurosporine	1	5	CMGC	3f88	B	62	70	84
Staurosporine	1	5	CMGC	1h8f	A	62	70	84
Staurosporine	1	5	CMGC	3du8	B	62	70	84
Staurosporine	1	5	CMGC	1h8f	B	62	70	84
Staurosporine	1	5	CMGC	1o9u	A	62	70	84
Staurosporine	1	5	CMGC	3f7z	B	62	70	84
Staurosporine	1	5	CMGC	3f7z	A	62	70	84
Staurosporine	1	5	CMGC	1q3d	B	62	70	84
Staurosporine	1	5	CMGC	1j1b	A	62	70	84
Staurosporine	1	5	CMGC	1gng	A	62	70	84
Staurosporine	1	5	CMGC	1uv5	A	62	70	84
Staurosporine	1	5	CMGC	1j1c	B	562	570	584
Staurosporine	1	5	CMGC	1j1b	B	562	570	584
Staurosporine	1	5	CMGC	1q41	A	62	70	84
Staurosporine	1	5	CMGC	1ukh	A	32	40	54
Staurosporine	1	5	CMGC	2no3	B	32	40	54
Staurosporine	1	5	CMGC	3elj	A	32	40	54
Staurosporine	1	5	CMGC	2g01	B	32	40	54
Staurosporine	1	5	CMGC	3cgf	A	70	78	92
Staurosporine	1	5	CMGC	2zdu	A	70	78	92
Staurosporine	1	5	CMGC	1pmq	A	70	78	92
Staurosporine	1	5	CMGC	1pmn	A	70	78	92
Staurosporine	1	5	CMGC	1jnk	A	70	78	92
Staurosporine	1	5	CMGC	2exc	X	70	78	92
Staurosporine	1	5	CMGC	2waj	A	70	78	92
Staurosporine	1	5	CMGC	3g9l	X	70	78	92
Staurosporine	1	5	CMGC	2o2u	A	70	78	92
Staurosporine	1	5	CMGC	2b1p	A	70	78	92
Staurosporine	1	5	CMGC	1pmv	A	70	78	92
Staurosporine	1	5	CMGC	2r9s	A	70	78	92
Staurosporine	1	5	CMGC	3da6	A	70	78	92
Staurosporine	1	5	CMGC	2r9s	B	70	78	92
Staurosporine	1	5	CMGC	2zdt	A	70	78	92
Staurosporine	1	5	CMGC	2f9g	A	19	27	41
Staurosporine	1	5	CMGC	2ojg	A	29	37	51
Staurosporine	1	5	UNCLASSIFIED	3i5z	A	29	37	51
Staurosporine	1	5	CMGC	2zoq	A	48	56	70
Staurosporine	1	5	CMGC	2c6t	C	10	18	32
Staurosporine	1	5	CMGC	2c6t	A	10	18	32
Staurosporine	1	5	CMGC	1h24	A	10	18	32
Staurosporine	1	5	CMGC	1aq1	A	10	18	32
Staurosporine	1	5	CMGC	2c5v	C	10	18	32
Staurosporine	1	5	UNCLASSIFIED	2wxv	C	10	18	32
Staurosporine	1	5	CMGC	1fvv	C	10	18	32
Staurosporine	1	5	CMGC	1jvp	P	10	18	32
Staurosporine	1	5	CMGC	2bpm	A	10	18	32
Staurosporine	1	5	UNCLASSIFIED	2wxv	A	10	18	32
Staurosporine	1	5	CMGC	2uze	A	10	18	32
Staurosporine	1	5	CMGC	2uzl	A	10	18	32
Staurosporine	1	5	CMGC	1p5e	A	10	18	32
Staurosporine	1	5	CMGC	2euf	B	19	27	42
Staurosporine	1	5	CMGC	1ua2	B	18	26	40
Staurosporine	1	5	CMGC	1ua2	D	18	26	40
Staurosporine	1	5	CMGC	1ua2	C	18	26	40
Staurosporine	1	5	UNCLASSIFIED	2wo6	A	165	173	187
Staurosporine	1	5	CMGC	2vx3	C	165	173	187
Staurosporine	1	5	CMGC	2vx3	A	165	173	187
Staurosporine	1	5	CMGC	2vx3	D	165	173	187
Staurosporine	1	5	UNCLASSIFIED	2wo6	B	165	173	187
Staurosporine	1	5	UNCLASSIFIED	3kvw	A	155	163	177
Staurosporine	1	5	UNCLASSIFIED	3k2l	A	155	163	177
Staurosporine	1	5	CMGC	2eu9	A	162	170	185
Staurosporine	1	5	UNCLASSIFIED	2wqn	A	40	48	62
Staurosporine	1	5	STE	2hy8	1	276	284	298
Staurosporine	1	5	STE	2gcd	B	34	42	56
Staurosporine	1	5	STE	1u5r	B	34	42	56
Staurosporine	1	5	STE	1u5q	B	34	42	56
Staurosporine	1	5	STE	1u5r	A	34	42	56
Staurosporine	1	5	STE	2gcd	A	34	42	56
Staurosporine	1	5	STE	1u5q	A	34	42	56
Staurosporine	1	5	STE	3ggf	A	30	38	52
Staurosporine	1	5	Other	2z2w	A	305	313	327
Staurosporine	1	5	Other	1x8b	A	305	313	327
Staurosporine	1	5	Other	3cr0	A	305	313	327
Staurosporine	1	5	Other	3biz	A	305	313	327
Staurosporine	1	5	Other	2in6	A	305	313	327
Staurosporine	1	5	Other	3fmd	A	490	498	510
Staurosporine	1	5	Other	3dlz	A	490	498	510
Staurosporine	1	5	UNCLASSIFIED	2wb8	A	490	498	510
Staurosporine	1	5	Other	3f2n	A	490	498	510
Staurosporine	1	5	UNCLASSIFIED	3iq7	A	490	498	510
Staurosporine	1	5	Other	3e7v	A	490	498	510
Staurosporine	1	5	UNCLASSIFIED	3hzt	A	82	90	104
Staurosporine	1	5	CAMK	3dxn	A	29	37	51
Staurosporine	1	5	CAMK	2w0j	A	226	234	248
Staurosporine	1	5	UNCLASSIFIED	2wtj	A	226	234	248
Staurosporine	1	5	UNCLASSIFIED	2wti	A	226	234	248
Staurosporine	1	5	UNCLASSIFIED	3i6w	A	226	234	248
Staurosporine	1	5	UNCLASSIFIED	2w7x	A	226	234	248
Staurosporine	1	5	UNCLASSIFIED	3i6w	E	226	234	248
Staurosporine	1	5	UNCLASSIFIED	3i6w	C	226	234	248
Staurosporine	1	5	UNCLASSIFIED	3i6w	G	226	234	248
Staurosporine	1	5	CAMK	2cn8	A	226	234	248
Staurosporine	1	5	UNCLASSIFIED	2wtc	A	226	234	248
Staurosporine	1	5	UNCLASSIFIED	3fhr	A	50	58	72
Staurosporine	1	5	UNCLASSIFIED	3fxw	A	50	58	72
Staurosporine	1	5	CAMK	2jbp	F	70	78	92
Staurosporine	1	5	UNCLASSIFIED	3gok	K	70	78	92
Staurosporine	1	5	UNCLASSIFIED	3gok	G	70	78	92
Staurosporine	1	5	UNCLASSIFIED	3gok	C	70	78	92
Staurosporine	1	5	UNCLASSIFIED	3gok	L	70	78	92
Staurosporine	1	5	UNCLASSIFIED	3gok	F	70	78	92
Staurosporine	1	5	UNCLASSIFIED	3gok	B	70	78	92
Staurosporine	1	5	CAMK	2jbp	H	70	78	92
Staurosporine	1	5	UNCLASSIFIED	3gok	I	70	78	92
Staurosporine	1	5	UNCLASSIFIED	3kga	A	70	78	92
Staurosporine	1	5	UNCLASSIFIED	3gok	H	70	78	92
Staurosporine	1	5	UNCLASSIFIED	3gok	J	70	78	92
Staurosporine	1	5	UNCLASSIFIED	3gok	E	70	78	92
Staurosporine	1	5	UNCLASSIFIED	3gok	D	70	78	92
Staurosporine	1	5	CAMK	2pzy	B	70	78	92
Staurosporine	1	5	UNCLASSIFIED	3gok	A	70	78	92
Staurosporine	1	5	CAMK	2oza	A	70	78	92
Staurosporine	1	5	UNCLASSIFIED	3hrc	A	88	96	110
Staurosporine	1	5	UNCLASSIFIED	3ion	A	88	96	110
Staurosporine	1	5	AGC	1uvr	A	88	96	110
Staurosporine	1	5	AGC	1okz	A	88	96	110
Staurosporine	1	5	AGC	2pe1	A	88	96	110
Staurosporine	1	5	AGC	2biy	A	88	96	110
Staurosporine	1	5	AGC	1z5m	A	88	96	110
Staurosporine	1	5	AGC	1h1w	A	88	96	110
Staurosporine	1	5	UNCLASSIFIED	3h9o	A	88	96	110
Staurosporine	1	5	AGC	2pe0	A	88	96	110
Staurosporine	1	5	UNCLASSIFIED	3hrf	A	88	96	110
Staurosporine	1	5	AGC	2pe2	A	88	96	110
Staurosporine	1	5	UNCLASSIFIED	3iop	A	88	96	110
Staurosporine	1	5	AGC	1oky	A	88	96	110
Staurosporine	1	5	AGC	1uu3	A	88	96	110
Staurosporine	1	5	UNCLASSIFIED	3a60	A	97	105	122
Staurosporine	1	5	UNCLASSIFIED	3iw4	B	345	353	367
Staurosporine	1	5	AGC	1xjd	A	386	394	408
Staurosporine	1	5	AGC	1szm	B	49	57	71
Staurosporine	1	5	AGC	1fot	A	93	101	115
Staurosporine	1	5	Other	2w1d	A	139	147	161
Staurosporine	1	5	Other	2w1c	A	139	147	161
Staurosporine	1	6	STE	2j51	A	40	48	62
Staurosporine	1	6	STE	2jfl	A	40	48	62
Staurosporine	1	6	STE	2jfm	A	40	48	62
Staurosporine	1	6	CAMK	1koa	A	5948	5956	5970
Staurosporine	1	6	CAMK	1zws	A	19	27	41
Staurosporine	1	6	CAMK	1zws	F	19	27	41
Staurosporine	1	6	CAMK	1zws	G	19	27	41
Staurosporine	1	6	CAMK	1zws	D	19	27	41
Staurosporine	1	6	CAMK	1zws	E	19	27	41
Staurosporine	1	6	CAMK	1zws	C	19	27	41
Staurosporine	1	6	CAMK	1zws	H	19	27	41
Staurosporine	1	6	CAMK	1zws	B	19	27	41
Sunitinib	1	6	STE	2j51	A	40	48	62
Sunitinib	1	6	STE	2jfl	A	40	48	62
Sunitinib	1	6	STE	2jfm	A	40	48	62
Sunitinib	1	6	CAMK	1koa	A	5948	5956	5970
Sunitinib	1	6	CAMK	1zws	A	19	27	41
Sunitinib	1	6	CAMK	1zws	F	19	27	41
Sunitinib	1	6	CAMK	1zws	G	19	27	41
Sunitinib	1	6	CAMK	1zws	D	19	27	41
Sunitinib	1	6	CAMK	1zws	E	19	27	41
Sunitinib	1	6	CAMK	1zws	C	19	27	41
Sunitinib	1	6	CAMK	1zws	H	19	27	41
Sunitinib	1	6	CAMK	1zws	B	19	27	41
PKC-412	1	6	STE	2j51	A	40	48	62
PKC-412	1	6	STE	2jfl	A	40	48	62
PKC-412	1	6	STE	2jfm	A	40	48	62
PKC-412	1	6	CAMK	1koa	A	5948	5956	5970
PKC-412	1	6	CAMK	1zws	A	19	27	41
PKC-412	1	6	CAMK	1zws	F	19	27	41
PKC-412	1	6	CAMK	1zws	G	19	27	41
PKC-412	1	6	CAMK	1zws	D	19	27	41
PKC-412	1	6	CAMK	1zws	E	19	27	41
PKC-412	1	6	CAMK	1zws	C	19	27	41
PKC-412	1	6	CAMK	1zws	H	19	27	41
PKC-412	1	6	CAMK	1zws	B	19	27	41
SU-14813	1	6	STE	2j51	A	40	48	62
SU-14813	1	6	STE	2jfl	A	40	48	62
SU-14813	1	6	STE	2jfm	A	40	48	62
SU-14813	1	6	CAMK	1koa	A	5948	5956	5970
SU-14813	1	6	CAMK	1zws	A	19	27	41
SU-14813	1	6	CAMK	1zws	F	19	27	41
SU-14813	1	6	CAMK	1zws	G	19	27	41
SU-14813	1	6	CAMK	1zws	D	19	27	41
SU-14813	1	6	CAMK	1zws	E	19	27	41
SU-14813	1	6	CAMK	1zws	C	19	27	41
SU-14813	1	6	CAMK	1zws	H	19	27	41
SU-14813	1	6	CAMK	1zws	B	19	27	41
Staurosporine	1	8	TK	1snx	B	369	377	390
Staurosporine	1	8	TK	2jiv	B	718	726	744
Staurosporine	1	8	CAMK	3h4j	A	40	48	62
Staurosporine	1	8	Other	3dbq	A	531	539	552
Staurosporine	1	8	Other	3cek	A	531	539	552
Staurosporine	1	8	UNCLASSIFIED	3hmp	A	531	539	552
Staurosporine	1	8	Other	2zmd	A	531	539	552
Staurosporine	1	8	CMGC	1oiy	A	10	18	32
Staurosporine	1	8	CMGC	1w8c	A	10	18	32
Staurosporine	1	8	CMGC	2uue	A	10	18	32
Staurosporine	1	8	CMGC	1h0w	A	10	18	32
Staurosporine	1	8	CMGC	1di8	A	10	18	32
Staurosporine	1	8	CMGC	2r3g	A	10	18	32
Staurosporine	1	8	CMGC	1h1p	A	10	18	32
Staurosporine	1	8	CMGC	2vtp	A	10	18	32
Staurosporine	1	8	CMGC	2uzo	A	10	18	32
Staurosporine	1	8	CMGC	1fvt	A	10	18	32
Staurosporine	1	8	CMGC	2bhe	A	10	18	32
Staurosporine	1	8	CMGC	1h0v	A	10	18	32
Staurosporine	1	8	CMGC	2bts	A	10	18	32
Staurosporine	1	8	CMGC	1wcc	A	10	18	32
Staurosporine	1	8	CMGC	1pxn	A	10	18	32
Staurosporine	1	8	CMGC	2vtl	A	10	18	32
Staurosporine	1	8	CMGC	1ckp	A	10	18	32
Staurosporine	1	8	CMGC	1ke5	A	10	18	32
Staurosporine	1	8	CMGC	3eid	C	10	18	32
Staurosporine	1	8	CMGC	2iw8	A	10	18	32
Staurosporine	1	8	CMGC	2v22	A	10	18	32
Staurosporine	1	8	CMGC	1ke8	A	10	18	32
Staurosporine	1	8	CMGC	1e1x	A	10	18	32
Staurosporine	1	8	CMGC	2iw9	A	10	18	32
Staurosporine	1	8	CMGC	2v0d	A	10	18	32
Staurosporine	1	8	CMGC	1vyw	C	10	18	32
Staurosporine	1	8	CMGC	1b39	A	10	18	32
Staurosporine	1	8	CMGC	1oi9	C	10	18	32
Staurosporine	1	8	CMGC	1b38	A	10	18	32
Staurosporine	1	8	CMGC	2g9x	C	10	18	32
Staurosporine	1	8	CMGC	1pxj	A	10	18	32
Staurosporine	1	8	CMGC	2c4g	A	10	18	32
Staurosporine	1	8	CMGC	2cjm	A	10	18	32
Staurosporine	1	8	CMGC	2wev	A	10	18	32
Staurosporine	1	8	CMGC	1oiy	C	10	18	32
Staurosporine	1	8	CMGC	1vyz	A	10	18	32
Staurosporine	1	8	CMGC	1h1r	A	10	18	32
Staurosporine	1	8	CMGC	2r3m	A	10	18	32
Staurosporine	1	8	CMGC	2c6o	A	10	18	32
Staurosporine	1	8	CMGC	1ke7	A	10	18	32
Staurosporine	1	8	CMGC	2vu3	A	10	18	32
Staurosporine	1	8	CMGC	1h1q	A	10	18	32
Staurosporine	1	8	CMGC	2r3p	A	10	18	32
Staurosporine	1	8	CMGC	2jgz	A	10	18	32
Staurosporine	1	8	CMGC	1e1v	A	10	18	32
Staurosporine	1	8	CMGC	2uzb	A	10	18	32
Staurosporine	1	8	CMGC	2c69	A	10	18	32
Staurosporine	1	8	CMGC	1pxi	A	10	18	32
Staurosporine	1	8	CMGC	1h24	C	10	18	32
Staurosporine	1	8	CMGC	1pxp	A	10	18	32
Staurosporine	1	8	CMGC	2exm	A	10	18	32
Staurosporine	1	8	CMGC	1oit	A	10	18	32
Staurosporine	1	8	CMGC	2g9x	A	10	18	32
Staurosporine	1	8	CMGC	1h28	A	10	18	32
Staurosporine	1	8	CMGC	1h1q	C	10	18	32
Staurosporine	1	8	CMGC	1h25	C	10	18	32
Staurosporine	1	8	CMGC	2iw9	C	10	18	32
Staurosporine	1	8	CMGC	2c6m	A	10	18	32
Staurosporine	1	8	CMGC	1h1p	C	10	18	32
Staurosporine	1	8	CMGC	2w06	A	10	18	32
Staurosporine	1	8	CMGC	1jst	C	10	18	32
Staurosporine	1	8	CMGC	1v0p	A	10	18	31
Staurosporine	1	8	CMGC	1v0p	B	10	18	31
Staurosporine	1	8	CMGC	2pk9	A	13	21	35
Staurosporine	1	8	CMGC	1h4l	A	10	18	32
Staurosporine	1	8	CMGC	1unh	B	10	18	32
Staurosporine	1	8	CMGC	1unh	A	10	18	32
Staurosporine	1	8	CMGC	2w96	B	12	20	34
Staurosporine	1	8	CMGC	2w9z	B	12	20	34
Staurosporine	1	8	CMGC	1g3n	E	19	27	42
Staurosporine	1	8	CMGC	1g3n	A	19	27	42
Staurosporine	1	8	CMGC	2f2c	B	19	27	42
Staurosporine	1	8	CMGC	1ds5	D	45	53	67
Staurosporine	1	8	CMGC	1daw	A	45	53	67
Staurosporine	1	8	CMGC	1jam	A	45	53	67
Staurosporine	1	8	CMGC	2pvj	A	45	53	67
Staurosporine	1	8	CMGC	2pvl	A	45	53	67
Staurosporine	1	8	CMGC	1m2q	A	45	53	67
Staurosporine	1	8	CMGC	2pvk	A	45	53	67
Staurosporine	1	8	CMGC	1lpu	A	45	53	67
Staurosporine	1	8	CMGC	2pvn	A	45	53	67
Staurosporine	1	8	CMGC	2oxy	A	45	53	67
Staurosporine	1	8	CMGC	1j91	A	45	53	67
Staurosporine	1	8	CMGC	1zoh	A	45	53	67
Staurosporine	1	8	CMGC	1ds5	C	45	53	67
Staurosporine	1	8	STE	2vwi	D	23	31	45
Staurosporine	1	8	STE	3dak	B	23	31	45
Staurosporine	1	8	STE	3dak	D	23	31	45
Staurosporine	1	8	STE	3dak	C	23	31	45
Staurosporine	1	8	STE	2vwi	B	23	31	45
Staurosporine	1	8	STE	2vwi	C	23	31	45
Staurosporine	1	8	UNCLASSIFIED	3is5	A	141	149	163
Staurosporine	1	8	UNCLASSIFIED	3is5	F	141	149	163
Staurosporine	1	8	UNCLASSIFIED	3is5	B	141	149	163
Staurosporine	1	8	UNCLASSIFIED	3is5	C	141	149	163
Staurosporine	1	8	UNCLASSIFIED	3is5	D	141	149	163
Staurosporine	1	8	AGC	3cik	A	197	205	219
Staurosporine	1	8	AGC	1omw	A	197	205	219
Staurosporine	1	8	AGC	1o6k	A	158	166	180
Staurosporine	1	8	AGC	3e8d	A	158	166	180
Staurosporine	1	8	AGC	1o6l	A	158	166	180
Staurosporine	1	8	AGC	3e88	B	158	166	180
Staurosporine	1	8	AGC	2uw9	A	158	166	180
Staurosporine	1	8	AGC	3d0e	A	158	166	180
Staurosporine	1	8	AGC	3d0e	B	158	166	180
Staurosporine	1	8	AGC	1gzn	A	158	166	180
Staurosporine	1	8	AGC	3e87	B	158	166	180
Staurosporine	1	8	AGC	3e87	A	158	166	180
Staurosporine	1	8	AGC	3e88	A	158	166	180
Staurosporine	1	8	AGC	2jdo	A	158	166	180
Staurosporine	1	8	AGC	3e8d	B	158	166	180
Staurosporine	1	8	AGC	2jdr	A	158	166	180
Staurosporine	1	8	UNCLASSIFIED	2x39	A	158	166	180
Staurosporine	1	8	UNCLASSIFIED	3mv5	A	156	164	178
Staurosporine	1	8	AGC	3cqu	A	156	164	178
Staurosporine	1	8	AGC	3cqw	A	156	164	178
Staurosporine	1	8	AGC	2h9v	A	98	106	120
Staurosporine	1	8	AGC	2f2u	B	98	106	120
Staurosporine	1	8	AGC	2f2u	A	98	106	120
Staurosporine	1	8	AGC	2etk	B	82	90	104
Staurosporine	1	8	AGC	2etr	B	82	90	104
Staurosporine	1	8	AGC	2esm	B	82	90	104
Staurosporine	1	8	AGC	3d9v	B	82	90	104
Staurosporine	1	8	AGC	2etr	A	82	90	104
Staurosporine	1	8	AGC	2esm	A	82	90	104
Staurosporine	1	8	AGC	3d9v	A	82	90	104
Staurosporine	1	8	AGC	1ctp	E	49	57	71
Staurosporine	1	8	AGC	2gu8	A	49	57	71
Staurosporine	1	8	UNCLASSIFIED	3mvj	B	49	57	71
Staurosporine	1	8	UNCLASSIFIED	3mvj	E	49	57	71
Staurosporine	1	8	UNCLASSIFIED	3mvj	A	49	57	71
Staurosporine	1	8	AGC	3e8c	D	49	57	71
Staurosporine	1	8	AGC	2jdt	A	49	57	71
Staurosporine	1	8	AGC	1q8w	A	49	57	71
Staurosporine	1	8	AGC	2c1a	A	49	57	71
Staurosporine	1	8	AGC	2c1b	A	49	57	71
Staurosporine	1	8	AGC	1yds	E	49	57	71
Staurosporine	1	8	AGC	1q62	A	49	57	71
Staurosporine	1	8	AGC	1xh7	A	49	57	71
Staurosporine	1	8	AGC	3bwj	A	49	57	71
Staurosporine	1	8	AGC	2jds	A	49	57	71
Staurosporine	1	8	AGC	1q24	A	49	57	71
Staurosporine	1	8	AGC	2vo0	A	49	57	71
Staurosporine	1	8	AGC	3e8e	I	49	57	71
Staurosporine	1	8	AGC	2uvx	A	49	57	71
Staurosporine	1	8	AGC	3dnd	A	49	57	71
Staurosporine	1	8	AGC	2gng	A	49	57	71
Staurosporine	1	8	AGC	2gnj	A	49	57	71
Staurosporine	1	8	AGC	3e8c	E	49	57	71
Staurosporine	1	8	AGC	1svg	A	49	57	71
Staurosporine	1	8	AGC	1xh6	A	49	57	71
Staurosporine	1	8	AGC	3e8c	B	49	57	71
Staurosporine	1	8	AGC	1sve	A	49	57	71
Staurosporine	1	8	AGC	3e8c	A	49	57	71
Staurosporine	1	8	AGC	2ojf	E	49	57	71
Staurosporine	1	8	AGC	3e8e	B	49	57	71
Staurosporine	1	8	AGC	2uzt	A	49	57	71
Staurosporine	1	8	AGC	1ydr	E	49	57	71
Staurosporine	1	8	AGC	1svh	A	49	57	71
Staurosporine	1	8	AGC	3e8c	F	49	57	71
Staurosporine	1	8	AGC	2uvy	A	49	57	71
Staurosporine	1	8	AGC	1q61	A	49	57	71
Staurosporine	1	8	AGC	3e8c	C	49	57	71
Staurosporine	1	8	AGC	1xha	A	49	57	71
Staurosporine	1	8	AGC	2f7x	E	49	57	71
Staurosporine	1	8	AGC	2jdv	A	49	57	71
Staurosporine	1	8	AGC	2uw6	A	49	57	71
Staurosporine	1	8	AGC	2gnf	A	49	57	71
Staurosporine	1	8	AGC	2uw0	A	49	57	71
Staurosporine	1	8	AGC	3e8e	A	49	57	71
Staurosporine	1	8	AGC	3e8e	L	49	57	71
Staurosporine	1	8	AGC	2vo3	A	49	57	71
Staurosporine	1	8	AGC	2uw5	A	49	57	71
Staurosporine	1	8	AGC	1q8u	A	49	57	71
Staurosporine	1	8	AGC	1xh4	A	49	57	71
Staurosporine	1	8	AGC	2gnl	A	49	57	71
Staurosporine	1	8	AGC	2vnw	A	49	57	71
Staurosporine	1	8	AGC	1xh8	A	49	57	71
Staurosporine	1	8	AGC	3e8e	E	49	57	71
Staurosporine	1	8	AGC	1xh5	A	49	57	71
Staurosporine	1	8	AGC	2vo6	A	49	57	71
Staurosporine	1	8	AGC	1stc	E	49	57	71
Staurosporine	1	8	AGC	1atp	E	49	57	71
Staurosporine	1	8	AGC	1l3r	E	49	57	71
Staurosporine	1	8	AGC	1jbp	E	49	57	71
Staurosporine	1	8	AGC	1j3h	A	49	57	71
Staurosporine	1	8	AGC	1re8	A	49	57	71
Staurosporine	1	8	AGC	2erz	E	49	57	71
Staurosporine	1	8	UNCLASSIFIED	3fjq	E	49	57	71
Staurosporine	1	8	Other	2vrx	A	99	107	121
Staurosporine	1	8	Other	2vgp	B	99	107	121
Staurosporine	1	8	Other	2vgo	B	99	107	121
Staurosporine	1	8	Other	2vrx	B	99	107	121
Staurosporine	1	8	Other	3daj	A	139	147	161
Staurosporine	1	8	Other	3d15	A	152	160	174
Staurosporine	1	8	Other	3dj5	A	152	160	174
Staurosporine	1	8	Other	3d2k	A	152	160	174
Staurosporine	1	8	Other	3d2i	A	152	160	174
Staurosporine	1	8	Other	3dj6	A	152	160	174
Staurosporine	1	8	Other	2j4z	A	139	147	161
Staurosporine	1	8	Other	2bmc	B	139	147	161
Staurosporine	1	8	Other	2j4z	B	139	147	161
Staurosporine	1	8	UNCLASSIFIED	3h0z	A	139	147	161
Staurosporine	1	8	Other	2bmc	C	139	147	161
Staurosporine	1	8	UNCLASSIFIED	3lau	A	139	147	161
Staurosporine	1	8	UNCLASSIFIED	3ha6	A	139	147	161
Staurosporine	1	14	STE	3eqg	A	74	82	95
Staurosporine	1	14	STE	3eqh	A	74	82	95
Staurosporine	1	14	STE	2bva	A	327	335	349
Staurosporine	1	14	Other	2owb	A	59	67	81
Staurosporine	1	14	Other	2v5q	A	59	67	81
Staurosporine	1	14	Other	2v5q	B	59	67	81
Staurosporine	1	14	Other	2rku	A	59	67	81
Staurosporine	1	14	UNCLASSIFIED	3kb7	A	59	67	81
Staurosporine	1	14	Other	2ou7	A	59	67	81
Staurosporine	1	14	Other	3fc2	A	59	67	81
Staurosporine	1	14	Other	3d5u	A	45	53	67
Staurosporine	1	14	Other	3d5v	A	45	53	67
Staurosporine	1	14	Other	3dbe	A	45	53	67
Staurosporine	1	14	Other	3db6	A	45	53	67
Staurosporine	1	14	Other	3dbf	A	45	53	67
Staurosporine	1	14	Other	3dbc	A	45	53	67
Staurosporine	1	14	Other	3d5w	A	45	53	67
Staurosporine	1	14	Other	3db8	A	45	53	67
Staurosporine	1	14	Other	3d5x	A	45	53	67
Staurosporine	1	14	Other	3dbd	A	45	53	67
JNJ-7706621	1	14	STE	3eqg	A	74	82	95
JNJ-7706621	1	14	STE	3eqh	A	74	82	95
JNJ-7706621	1	14	STE	2bva	A	327	335	349
JNJ-7706621	1	14	Other	2owb	A	59	67	81
JNJ-7706621	1	14	Other	2v5q	A	59	67	81
JNJ-7706621	1	14	Other	2v5q	B	59	67	81
JNJ-7706621	1	14	Other	2rku	A	59	67	81
JNJ-7706621	1	14	UNCLASSIFIED	3kb7	A	59	67	81
JNJ-7706621	1	14	Other	2ou7	A	59	67	81
JNJ-7706621	1	14	Other	3fc2	A	59	67	81
JNJ-7706621	1	14	Other	3d5u	A	45	53	67
JNJ-7706621	1	14	Other	3d5v	A	45	53	67
JNJ-7706621	1	14	Other	3dbe	A	45	53	67
JNJ-7706621	1	14	Other	3db6	A	45	53	67
JNJ-7706621	1	14	Other	3dbf	A	45	53	67
JNJ-7706621	1	14	Other	3dbc	A	45	53	67
JNJ-7706621	1	14	Other	3d5w	A	45	53	67
JNJ-7706621	1	14	Other	3db8	A	45	53	67
JNJ-7706621	1	14	Other	3d5x	A	45	53	67
JNJ-7706621	1	14	Other	3dbd	A	45	53	67
Staurosporine	2	4	TK	2hck	A	273	281	293
Staurosporine	2	4	TK	2qoo	A	627	635	651
Staurosporine	2	4	TK	2qok	A	627	635	651
Staurosporine	2	4	TK	2qoi	A	627	635	651
Staurosporine	2	4	TK	2qol	A	627	635	651
Staurosporine	2	4	TK	2gsf	A	627	635	651
Staurosporine	2	4	TK	2qof	A	627	635	651
Staurosporine	2	4	TK	2qo2	A	627	635	651
Staurosporine	2	4	TK	2qod	A	627	635	651
Staurosporine	2	4	UNCLASSIFIED	3kul	A	641	649	665
Staurosporine	2	4	UNCLASSIFIED	3kul	B	641	649	665
Staurosporine	2	4	CAMK	3hyh	B	61	69	82
Staurosporine	2	4	TKL	2qlu	A	196	204	215
Staurosporine	2	4	STE	2bva	B	327	335	348
Staurosporine	2	4	STE	2bva	A	327	335	348
Dasatinib	2	4	TK	2hck	A	273	281	293
Dasatinib	2	4	TK	2qoo	A	627	635	651
Dasatinib	2	4	TK	2qok	A	627	635	651
Dasatinib	2	4	TK	2qoi	A	627	635	651
Dasatinib	2	4	TK	2qol	A	627	635	651
Dasatinib	2	4	TK	2gsf	A	627	635	651
Dasatinib	2	4	TK	2qof	A	627	635	651
Dasatinib	2	4	TK	2qo2	A	627	635	651
Dasatinib	2	4	TK	2qod	A	627	635	651
Dasatinib	2	4	UNCLASSIFIED	3kul	A	641	649	665
Dasatinib	2	4	UNCLASSIFIED	3kul	B	641	649	665
Dasatinib	2	4	CAMK	3hyh	B	61	69	82
Dasatinib	2	4	TKL	2qlu	A	196	204	215
Dasatinib	2	4	STE	2bva	B	327	335	348
Dasatinib	2	4	STE	2bva	A	327	335	348
Staurosporine	3	6	TK	3ctj	A	1084	1092	1155
Staurosporine	3	6	TK	2rfs	A	1084	1092	1155
Staurosporine	3	6	TK	1r0p	A	1084	1092	1155
Staurosporine	3	6	UNCLASSIFIED	3i5n	A	1084	1092	1155
Staurosporine	3	6	TK	3efj	A	1084	1092	1155
Staurosporine	3	6	TK	3f82	A	1084	1092	1155
Staurosporine	3	6	TK	2g15	A	1084	1092	1155
Staurosporine	3	6	TK	3f66	B	1084	1092	1155
Staurosporine	3	6	UNCLASSIFIED	3lq8	A	1084	1092	1155
Staurosporine	3	6	TK	3efk	B	1084	1092	1155
Staurosporine	3	6	TK	3efk	A	1084	1092	1155
Staurosporine	3	6	UNCLASSIFIED	3dkg	A	1084	1092	1155
Staurosporine	3	6	UNCLASSIFIED	3dkc	A	1084	1092	1155
Staurosporine	3	6	TK	3f66	A	1084	1092	1155
Staurosporine	3	6	UNCLASSIFIED	3a4p	A	1084	1092	1155
Staurosporine	3	6	TK	3bpr	D	593	601	669
Staurosporine	3	6	TK	3bpr	A	593	601	669
Staurosporine	3	6	TK	2auh	A	1002	1010	1074
Staurosporine	3	6	TK	1k9a	D	201	209	264
Staurosporine	3	6	TK	2z60	A	248	256	313
Staurosporine	3	6	TK	3dk3	A	248	256	313
Staurosporine	3	6	TK	3dk7	B	248	256	313
Staurosporine	3	6	TK	2qoh	A	248	256	313
Staurosporine	3	6	TK	3dk7	A	248	256	313
Staurosporine	3	6	TK	2hz4	A	248	256	313
Staurosporine	3	6	TK	1k2p	A	408	416	472
Staurosporine	3	6	TK	1k2p	B	408	416	472
Staurosporine	3	6	TK	2rf9	B	694	702	764
Staurosporine	3	6	TK	2w1i	A	855	863	927
Staurosporine	3	6	TK	1yvj	A	828	836	900
Staurosporine	3	6	CAMK	3dls	D	1005	1013	1079
Staurosporine	3	6	CAMK	3dls	C	1005	1013	1079
Staurosporine	3	6	CAMK	3dls	A	1005	1013	1079
Staurosporine	3	6	Other	2pmo	X	34	42	115
Staurosporine	3	6	CAMK	2ghg	A	15	23	82
Staurosporine	3	6	CAMK	2gdo	A	15	23	82
Staurosporine	3	6	UNCLASSIFIED	2wmu	A	15	23	82
Staurosporine	3	6	CAMK	2pzi	A	157	165	230
Staurosporine	3	6	CAMK	2pzi	B	157	165	230
Staurosporine	3	6	CK1	1ckj	B	18	26	83
Staurosporine	3	6	CK1	1cki	B	18	26	83
Staurosporine	3	6	CK1	1cki	A	18	26	83
Staurosporine	3	6	CK1	1ckj	A	18	26	83
Staurosporine	3	6	CK1	2csn	A	18	26	83
Staurosporine	3	6	CK1	1eh4	B	18	26	83
Staurosporine	3	6	CK1	1eh4	A	18	26	83
Staurosporine	3	6	CK1	1csn	A	18	26	83
Staurosporine	3	6	UNCLASSIFIED	3hmp	A	531	539	600
Staurosporine	3	6	Other	2zmc	A	531	539	600
Staurosporine	3	6	CMGC	1pmu	A	70	78	144
Staurosporine	3	6	CMGC	2o0u	A	70	78	144
Staurosporine	3	6	CMGC	1oiy	A	10	18	78
Staurosporine	3	6	CMGC	3dog	C	10	18	78
Staurosporine	3	6	CMGC	2btr	A	10	18	78
Staurosporine	3	6	CMGC	1pxm	A	10	18	78
Staurosporine	3	6	CMGC	1h07	A	10	18	78
Staurosporine	3	6	CMGC	1gii	A	10	18	78
Staurosporine	3	6	CMGC	1h1q	C	10	18	78
Staurosporine	3	6	CMGC	1pw2	A	10	18	78
Staurosporine	3	6	CMGC	1okv	C	10	18	78
Staurosporine	3	6	CMGC	2pk9	C	13	21	80
Staurosporine	3	6	CMGC	3g33	A	17	25	96
Staurosporine	3	6	CMGC	3g33	C	17	25	96
Staurosporine	3	6	CMGC	3fwq	A	45	53	111
Staurosporine	3	6	STE	1f3m	C	276	284	342
Staurosporine	3	6	STE	2j7t	A	42	50	108
Staurosporine	3	6	CAMK	1jkt	A	19	27	91
Staurosporine	3	6	AGC	2qr8	A	428	436	491
Staurosporine	3	6	UNCLASSIFIED	3kn6	B	432	440	496
Staurosporine	3	6	UNCLASSIFIED	3kn5	B	432	440	496
Staurosporine	3	6	UNCLASSIFIED	3kn6	A	432	440	496
Staurosporine	3	6	CAMK	2oza	A	70	78	136
Staurosporine	3	6	AGC	3c4x	B	193	201	262
Staurosporine	3	6	AGC	1j3h	B	49	57	118
Staurosporine	3	6	Other	2owb	A	59	67	128
Staurosporine	3	6	Other	2v5q	B	59	67	128
Staurosporine	3	6	Other	2rku	A	59	67	128
Staurosporine	3	6	UNCLASSIFIED	3kb7	A	59	67	128
Staurosporine	3	6	Other	2ou7	A	59	67	128
Staurosporine	3	6	Other	3fc2	A	59	67	128
Staurosporine	3	6	Other	3d5u	A	45	53	114
Staurosporine	3	6	Other	3d5v	A	45	53	114
Staurosporine	3	6	Other	3dbe	A	45	53	114
Staurosporine	3	6	Other	3db6	A	45	53	114
Staurosporine	3	6	Other	3dbc	A	45	53	114
Staurosporine	3	6	Other	3d5w	A	45	53	114
Staurosporine	3	6	Other	3db8	A	45	53	114
Staurosporine	3	6	Other	3d5x	A	45	53	114
Staurosporine	3	6	Other	3dbd	A	45	53	114
Staurosporine	3	6	Other	2w1c	A	139	147	208
Staurosporine	3	7	TK	3ce3	A	1084	1092	1155
Staurosporine	3	7	CAMK	3hyh	B	61	69	130
Staurosporine	3	7	CMGC	2r7i	C	45	53	111
Staurosporine	3	7	Other	2vwb	A	339	347	411
Staurosporine	3	7	TKL	2qlu	A	196	204	263
Staurosporine	3	7	STE	2bva	B	327	335	393
Staurosporine	3	7	STE	2bva	A	327	335	393
Staurosporine	3	7	CAMK	2jam	B	29	37	95
Staurosporine	3	7	CAMK	2jam	A	29	37	95
Staurosporine	3	7	AGC	2bcj	A	197	205	269
Staurosporine	3	7	AGC	3c4y	A	193	201	262
Staurosporine	3	7	UNCLASSIFIED	3iw4	C	345	353	415
Staurosporine	3	7	AGC	1rek	A	49	57	118
Staurosporine	3	13	UNCLASSIFIED	3hrc	A	88	96	157
Staurosporine	3	13	UNCLASSIFIED	3ion	A	88	96	157
Staurosporine	3	13	AGC	1uvr	A	88	96	157
Staurosporine	3	13	AGC	1okz	A	88	96	157
Staurosporine	3	13	AGC	2pe1	A	88	96	157
Staurosporine	3	13	AGC	2biy	A	88	96	157
Staurosporine	3	13	AGC	1z5m	A	88	96	157
Staurosporine	3	13	AGC	1h1w	A	88	96	157
Staurosporine	3	13	AGC	1uu9	A	88	96	157
Staurosporine	3	13	UNCLASSIFIED	3h9o	A	88	96	157
Staurosporine	3	13	AGC	2pe0	A	88	96	157
Staurosporine	3	13	AGC	1uu7	A	88	96	157
Staurosporine	3	13	UNCLASSIFIED	3hrf	A	88	96	157
Staurosporine	3	13	AGC	2pe2	A	88	96	157
Staurosporine	3	13	AGC	2r7b	A	88	96	157
Staurosporine	3	13	UNCLASSIFIED	3iop	A	88	96	157
Staurosporine	3	13	AGC	1uu8	A	88	96	157
Staurosporine	3	13	AGC	1oky	A	88	96	157
Staurosporine	3	13	AGC	1uu3	A	88	96	157
Staurosporine	3	13	UNCLASSIFIED	3krw	A	197	205	269
Staurosporine	3	13	AGC	3cik	A	197	205	269
Staurosporine	3	13	UNCLASSIFIED	3krx	A	197	205	269
Staurosporine	3	13	AGC	1ym7	D	197	205	269
Staurosporine	3	13	AGC	1ym7	A	197	205	269
Staurosporine	3	13	AGC	1ym7	B	197	205	269
Staurosporine	3	13	AGC	1omw	A	197	205	269
Staurosporine	3	13	AGC	1ym7	C	197	205	269
Staurosporine	3	13	AGC	2i0e	B	348	356	418
Staurosporine	3	13	AGC	2i0e	A	348	356	418
Staurosporine	3	13	UNCLASSIFIED	3iw4	B	345	353	415
Staurosporine	3	13	UNCLASSIFIED	3iw4	A	345	353	415
Staurosporine	3	13	AGC	1xjd	A	386	394	456
Staurosporine	3	13	UNCLASSIFIED	3a8x	A	251	259	321
Staurosporine	3	13	UNCLASSIFIED	3a8x	B	251	259	321
Staurosporine	3	13	UNCLASSIFIED	3a8w	A	251	259	321
Staurosporine	3	13	UNCLASSIFIED	3a8w	B	251	259	321
Staurosporine	3	13	AGC	1zrz	A	251	259	321
Staurosporine	3	13	AGC	1o6k	A	158	166	227
Staurosporine	3	13	AGC	3e8d	A	158	166	227
Staurosporine	3	13	AGC	1o6l	A	158	166	227
Staurosporine	3	13	AGC	3e88	B	158	166	227
Staurosporine	3	13	AGC	2uw9	A	158	166	227
Staurosporine	3	13	AGC	3d0e	A	158	166	227
Staurosporine	3	13	AGC	3d0e	B	158	166	227
Staurosporine	3	13	AGC	1gzn	A	158	166	227
Staurosporine	3	13	AGC	3e87	B	158	166	227
Staurosporine	3	13	AGC	3e87	A	158	166	227
Staurosporine	3	13	AGC	3e88	A	158	166	227
Staurosporine	3	13	AGC	2jdo	A	158	166	227
Staurosporine	3	13	AGC	1gzk	A	158	166	227
Staurosporine	3	13	AGC	3e8d	B	158	166	227
Staurosporine	3	13	AGC	1gzo	A	158	166	227
Staurosporine	3	13	AGC	2jdr	A	158	166	227
Staurosporine	3	13	UNCLASSIFIED	2x39	A	158	166	227
Staurosporine	3	13	UNCLASSIFIED	3mvh	A	156	164	225
Staurosporine	3	13	UNCLASSIFIED	3mv5	A	156	164	225
Staurosporine	3	13	AGC	3cqu	A	156	164	225
Staurosporine	3	13	AGC	3cqw	A	156	164	225
PKC-412	3	13	UNCLASSIFIED	3hrc	A	88	96	157
PKC-412	3	13	UNCLASSIFIED	3ion	A	88	96	157
PKC-412	3	13	AGC	1uvr	A	88	96	157
PKC-412	3	13	AGC	1okz	A	88	96	157
PKC-412	3	13	AGC	2pe1	A	88	96	157
PKC-412	3	13	AGC	2biy	A	88	96	157
PKC-412	3	13	AGC	1z5m	A	88	96	157
PKC-412	3	13	AGC	1h1w	A	88	96	157
PKC-412	3	13	AGC	1uu9	A	88	96	157
PKC-412	3	13	UNCLASSIFIED	3h9o	A	88	96	157
PKC-412	3	13	AGC	2pe0	A	88	96	157
PKC-412	3	13	AGC	1uu7	A	88	96	157
PKC-412	3	13	UNCLASSIFIED	3hrf	A	88	96	157
PKC-412	3	13	AGC	2pe2	A	88	96	157
PKC-412	3	13	AGC	2r7b	A	88	96	157
PKC-412	3	13	UNCLASSIFIED	3iop	A	88	96	157
PKC-412	3	13	AGC	1uu8	A	88	96	157
PKC-412	3	13	AGC	1oky	A	88	96	157
PKC-412	3	13	AGC	1uu3	A	88	96	157
PKC-412	3	13	UNCLASSIFIED	3krw	A	197	205	269
PKC-412	3	13	AGC	3cik	A	197	205	269
PKC-412	3	13	UNCLASSIFIED	3krx	A	197	205	269
PKC-412	3	13	AGC	1ym7	D	197	205	269
PKC-412	3	13	AGC	1ym7	A	197	205	269
PKC-412	3	13	AGC	1ym7	B	197	205	269
PKC-412	3	13	AGC	1omw	A	197	205	269
PKC-412	3	13	AGC	1ym7	C	197	205	269
PKC-412	3	13	AGC	2i0e	B	348	356	418
PKC-412	3	13	AGC	2i0e	A	348	356	418
PKC-412	3	13	UNCLASSIFIED	3iw4	B	345	353	415
PKC-412	3	13	UNCLASSIFIED	3iw4	A	345	353	415
PKC-412	3	13	AGC	1xjd	A	386	394	456
PKC-412	3	13	UNCLASSIFIED	3a8x	A	251	259	321
PKC-412	3	13	UNCLASSIFIED	3a8x	B	251	259	321
PKC-412	3	13	UNCLASSIFIED	3a8w	A	251	259	321
PKC-412	3	13	UNCLASSIFIED	3a8w	B	251	259	321
PKC-412	3	13	AGC	1zrz	A	251	259	321
PKC-412	3	13	AGC	1o6k	A	158	166	227
PKC-412	3	13	AGC	3e8d	A	158	166	227
PKC-412	3	13	AGC	1o6l	A	158	166	227
PKC-412	3	13	AGC	3e88	B	158	166	227
PKC-412	3	13	AGC	2uw9	A	158	166	227
PKC-412	3	13	AGC	3d0e	A	158	166	227
PKC-412	3	13	AGC	3d0e	B	158	166	227
PKC-412	3	13	AGC	1gzn	A	158	166	227
PKC-412	3	13	AGC	3e87	B	158	166	227
PKC-412	3	13	AGC	3e87	A	158	166	227
PKC-412	3	13	AGC	3e88	A	158	166	227
PKC-412	3	13	AGC	2jdo	A	158	166	227
PKC-412	3	13	AGC	1gzk	A	158	166	227
PKC-412	3	13	AGC	3e8d	B	158	166	227
PKC-412	3	13	AGC	1gzo	A	158	166	227
PKC-412	3	13	AGC	2jdr	A	158	166	227
PKC-412	3	13	UNCLASSIFIED	2x39	A	158	166	227
PKC-412	3	13	UNCLASSIFIED	3mvh	A	156	164	225
PKC-412	3	13	UNCLASSIFIED	3mv5	A	156	164	225
PKC-412	3	13	AGC	3cqu	A	156	164	225
PKC-412	3	13	AGC	3cqw	A	156	164	225
Staurosporine	4	7	CAMK	2e9v	A	15	23	83
Staurosporine	4	7	CAMK	1zys	A	15	23	83
Staurosporine	4	7	CAMK	2cgw	A	15	23	83
Staurosporine	4	7	CAMK	2bro	A	15	23	83
Staurosporine	4	7	CAMK	2cgx	A	15	23	83
Staurosporine	4	7	CAMK	2e9v	B	15	23	83
Staurosporine	4	7	CAMK	3f9n	A	15	23	83
Staurosporine	4	7	CAMK	2ayp	A	15	23	83
Staurosporine	4	7	UNCLASSIFIED	2wmx	A	15	23	83
Staurosporine	4	7	CAMK	2hog	A	15	23	83
Staurosporine	4	7	CAMK	2e9u	A	15	23	83
Staurosporine	4	7	CAMK	2ywp	A	15	23	83
Staurosporine	4	7	CAMK	2hy0	A	15	23	83
Staurosporine	4	7	UNCLASSIFIED	3jvs	A	15	23	83
Staurosporine	4	7	CAMK	2hxq	A	15	23	83
Staurosporine	4	7	UNCLASSIFIED	2wmr	A	15	23	83
Staurosporine	4	7	CAMK	2e9p	A	15	23	83
Staurosporine	4	7	CAMK	2e9o	A	15	23	83
Staurosporine	4	7	CAMK	1nvr	A	15	23	83
Staurosporine	4	7	UNCLASSIFIED	3jvr	A	15	23	83
Staurosporine	4	7	CAMK	1zlt	A	15	23	83
Staurosporine	4	7	CAMK	2qhm	A	15	23	83
Staurosporine	4	7	UNCLASSIFIED	2wmq	A	15	23	83
Staurosporine	4	7	CAMK	1nvs	A	15	23	83
Staurosporine	4	7	CAMK	2ghg	A	15	23	83
Staurosporine	4	7	CAMK	2qhn	A	15	23	83
Staurosporine	4	7	CAMK	2c3j	A	15	23	83
Staurosporine	4	7	UNCLASSIFIED	2wmv	A	15	23	83
Staurosporine	4	7	CAMK	2gdo	A	15	23	83
Staurosporine	4	7	CAMK	2brb	A	15	23	83
Staurosporine	4	7	CAMK	1nvq	A	15	23	83
Staurosporine	4	7	CAMK	2e9n	A	15	23	83
Staurosporine	4	7	CAMK	1ia8	A	15	23	83
Staurosporine	4	7	UNCLASSIFIED	2wmu	A	15	23	83
Staurosporine	4	7	CAMK	2r0u	A	15	23	83
Staurosporine	4	7	CAMK	2c3l	A	15	23	83
Staurosporine	4	7	STE	2bva	A	327	335	394
Staurosporine	4	7	STE	2clq	A	686	694	753
Staurosporine	4	7	STE	2clq	B	686	694	753
Staurosporine	4	7	Other	2a19	C	273	281	365
Staurosporine	4	7	Other	2a1a	B	273	281	365
Staurosporine	4	7	Other	2z2w	A	305	313	375
Staurosporine	4	7	Other	1x8b	A	305	313	375
Staurosporine	4	7	Other	3cr0	A	305	313	375
Staurosporine	4	7	Other	3cqe	A	305	313	375
Staurosporine	4	7	Other	2io6	A	305	313	375
Staurosporine	4	7	Other	3bi6	A	305	313	375
Staurosporine	4	7	Other	3biz	A	305	313	375
Staurosporine	4	7	Other	2in6	A	305	313	375
Staurosporine	4	7	UNCLASSIFIED	3hrc	A	88	96	158
Staurosporine	4	7	UNCLASSIFIED	3ion	A	88	96	158
Staurosporine	4	7	AGC	1okz	A	88	96	158
Staurosporine	4	7	AGC	2pe1	A	88	96	158
Staurosporine	4	7	AGC	2biy	A	88	96	158
Staurosporine	4	7	AGC	1z5m	A	88	96	158
Staurosporine	4	7	AGC	1h1w	A	88	96	158
Staurosporine	4	7	UNCLASSIFIED	3h9o	A	88	96	158
Staurosporine	4	7	AGC	2pe0	A	88	96	158
Staurosporine	4	7	UNCLASSIFIED	3hrf	A	88	96	158
Staurosporine	4	7	AGC	2pe2	A	88	96	158
Staurosporine	4	7	AGC	2r7b	A	88	96	158
Staurosporine	4	7	UNCLASSIFIED	3iop	A	88	96	158
Staurosporine	4	7	AGC	1oky	A	88	96	158
Staurosporine	4	7	AGC	1uu3	A	88	96	158
Staurosporine	5	3	TK	3ctj	A	1084	1092	1157
Staurosporine	5	3	TK	3cth	A	1084	1092	1157
Staurosporine	5	3	TK	2wd1	A	1084	1092	1157
Staurosporine	5	3	TK	3efk	A	1084	1092	1157
Staurosporine	5	3	TK	2wgj	A	1084	1092	1157
Staurosporine	5	3	TK	3cd8	A	1084	1092	1157
Staurosporine	5	3	TK	2qi8	A	273	281	338
Staurosporine	5	3	TK	2qi8	B	273	281	338
Staurosporine	5	3	TK	3et7	A	431	439	502
Staurosporine	5	3	TK	2j0k	B	428	436	499
Staurosporine	5	3	TK	2j0k	A	428	436	499
Staurosporine	5	3	TK	2j0m	B	428	436	499
Staurosporine	5	3	TK	2j0j	A	428	436	499
Staurosporine	5	3	TK	2jkm	A	428	436	499
Staurosporine	5	3	TK	2etm	B	428	436	499
Staurosporine	5	3	UNCLASSIFIED	3ika	A	718	726	790
Staurosporine	5	3	TK	2ozo	A	344	352	414
Staurosporine	5	3	TK	3emg	A	377	385	448
Staurosporine	5	3	TK	1xbb	A	377	385	448
Staurosporine	5	3	TK	3fqh	A	377	385	448
Staurosporine	5	3	TK	3fqh	B	377	385	448
Staurosporine	5	3	TK	3cbl	A	567	575	636
Staurosporine	5	3	TK	3cd3	A	567	575	636
Staurosporine	5	3	CAMK	3h4j	A	40	48	111
Staurosporine	5	3	CAMK	2hak	G	59	67	129
Staurosporine	5	3	UNCLASSIFIED	3iec	C	59	67	129
Staurosporine	5	3	UNCLASSIFIED	3iec	B	59	67	129
Staurosporine	5	3	UNCLASSIFIED	3iec	A	59	67	129
Staurosporine	5	3	UNCLASSIFIED	2wzj	E	59	67	129
Staurosporine	5	3	UNCLASSIFIED	2wzj	F	59	67	129
Staurosporine	5	3	UNCLASSIFIED	2wzj	A	59	67	129
Staurosporine	5	3	CAMK	1yxx	A	44	52	120
Staurosporine	5	3	CAMK	2c3i	B	44	52	120
Staurosporine	5	3	CAMK	1yxu	A	44	52	120
Staurosporine	5	3	CAMK	1yxu	D	44	52	120
Staurosporine	5	3	CAMK	2bik	B	44	52	120
Staurosporine	5	3	CAMK	2obj	A	44	52	120
Staurosporine	5	3	CAMK	1yi4	A	44	52	120
Staurosporine	5	3	CAMK	2o63	A	44	52	120
Staurosporine	5	3	CAMK	2o65	A	44	52	120
Staurosporine	5	3	CAMK	2bzk	B	44	52	120
Staurosporine	5	3	CAMK	1yxv	A	44	52	120
Staurosporine	5	3	CAMK	3cxw	A	44	52	120
Staurosporine	5	3	CAMK	2o64	A	44	52	120
Staurosporine	5	3	CAMK	3cy2	A	44	52	120
Staurosporine	5	3	CAMK	2oi4	X	44	52	120
Staurosporine	5	3	UNCLASSIFIED	3jxw	A	44	52	120
Staurosporine	5	3	CAMK	3c4e	D	44	52	120
Staurosporine	5	3	CAMK	3bwf	A	44	52	120
Staurosporine	5	3	CAMK	2bil	B	44	52	120
Staurosporine	5	3	CAMK	1yxu	C	44	52	120
Staurosporine	5	3	CAMK	3bgz	A	44	52	120
Staurosporine	5	3	CAMK	1yxs	A	44	52	120
Staurosporine	5	3	UNCLASSIFIED	3jy0	A	44	52	120
Staurosporine	5	3	CAMK	1xqz	A	44	52	120
Staurosporine	5	3	CAMK	3c4e	A	44	52	120
Staurosporine	5	3	CAMK	3bgq	A	44	52	120
Staurosporine	5	3	CAMK	3c4e	C	44	52	120
Staurosporine	5	3	CAMK	2bzh	B	44	52	120
Staurosporine	5	3	CAMK	3c4e	B	44	52	120
Staurosporine	5	3	CAMK	1ywv	A	44	52	120
Staurosporine	5	3	UNCLASSIFIED	3jya	A	44	52	120
Staurosporine	5	3	CAMK	2o3p	A	44	52	120
Staurosporine	5	3	CAMK	2bzj	A	44	52	120
Staurosporine	5	3	CAMK	3f2a	A	44	52	120
Staurosporine	5	3	CAMK	1yxu	B	44	52	120
Staurosporine	5	3	CAMK	1yi3	A	44	52	120
Staurosporine	5	3	CAMK	1xws	A	44	52	120
Staurosporine	5	3	CAMK	2iwi	A	38	46	116
Staurosporine	5	3	CAMK	2iwi	B	38	46	116
Staurosporine	5	3	UNCLASSIFIED	2wtk	C	55	63	129
Staurosporine	5	3	CAMK	2e9v	A	15	23	84
Staurosporine	5	3	CAMK	2cgw	A	15	23	84
Staurosporine	5	3	CAMK	2bro	A	15	23	84
Staurosporine	5	3	CAMK	2e9v	B	15	23	84
Staurosporine	5	3	UNCLASSIFIED	2wmx	A	15	23	84
Staurosporine	5	3	CAMK	2hy0	A	15	23	84
Staurosporine	5	3	CAMK	2brh	A	15	23	84
Staurosporine	5	3	CAMK	2hxq	A	15	23	84
Staurosporine	5	3	CAMK	2e9p	A	15	23	84
Staurosporine	5	3	UNCLASSIFIED	2wmq	A	15	23	84
Staurosporine	5	3	CAMK	2ghg	A	15	23	84
Staurosporine	5	3	CAMK	2c3j	A	15	23	84
Staurosporine	5	3	CAMK	2brb	A	15	23	84
Staurosporine	5	3	CAMK	2brg	A	15	23	84
Staurosporine	5	3	CAMK	2br1	A	15	23	84
Staurosporine	5	3	CAMK	2brm	A	15	23	84
Staurosporine	5	3	CAMK	1ia8	A	15	23	84
Staurosporine	5	3	CAMK	2r0u	A	15	23	84
Staurosporine	5	3	CAMK	2c3l	A	15	23	84
Staurosporine	5	3	Other	3dbq	A	531	539	602
Staurosporine	5	3	UNCLASSIFIED	3hmo	A	531	539	602
Staurosporine	5	3	CMGC	3f88	A	62	70	132
Staurosporine	5	3	CMGC	3du8	A	62	70	132
Staurosporine	5	3	CMGC	1pyx	B	62	70	132
Staurosporine	5	3	CMGC	1r0e	A	62	70	132
Staurosporine	5	3	CMGC	2ow3	B	62	70	132
Staurosporine	5	3	CMGC	1r0e	B	62	70	132
Staurosporine	5	3	CMGC	1q3d	A	62	70	132
Staurosporine	5	3	CMGC	1j1c	A	62	70	132
Staurosporine	5	3	CMGC	1q3w	B	62	70	132
Staurosporine	5	3	UNCLASSIFIED	3gb2	A	62	70	132
Staurosporine	5	3	CMGC	1pyx	A	62	70	132
Staurosporine	5	3	CMGC	3f88	B	62	70	132
Staurosporine	5	3	CMGC	3du8	B	62	70	132
Staurosporine	5	3	CMGC	3f7z	B	62	70	132
Staurosporine	5	3	CMGC	3f7z	A	62	70	132
Staurosporine	5	3	UNCLASSIFIED	3i4b	B	62	70	132
Staurosporine	5	3	CMGC	1q3d	B	62	70	132
Staurosporine	5	3	CMGC	1j1b	A	62	70	132
Staurosporine	5	3	CMGC	1q41	B	62	70	132
Staurosporine	5	3	CMGC	1gng	A	62	70	132
Staurosporine	5	3	UNCLASSIFIED	3l1s	A	62	70	132
Staurosporine	5	3	CMGC	1uv5	A	62	70	132
Staurosporine	5	3	UNCLASSIFIED	3l1s	B	62	70	132
Staurosporine	5	3	CMGC	1j1b	B	562	570	632
Staurosporine	5	3	UNCLASSIFIED	3i4b	A	62	70	132
Staurosporine	5	3	CMGC	2ow3	A	62	70	132
Staurosporine	5	3	CMGC	1q41	A	62	70	132
Staurosporine	5	3	CMGC	1pmv	A	70	78	146
Staurosporine	5	3	CMGC	2zdt	A	70	78	146
Staurosporine	5	3	UNCLASSIFIED	2wqm	A	40	48	111
Staurosporine	5	3	UNCLASSIFIED	2wqn	A	40	48	111
Staurosporine	5	3	STE	2hy8	1	276	284	344
Staurosporine	5	3	STE	2cdz	A	327	335	395
Staurosporine	5	3	STE	3com	A	36	44	102
Staurosporine	5	3	UNCLASSIFIED	3a7h	A	30	38	99
Staurosporine	5	3	UNCLASSIFIED	3a7h	B	30	38	99
Staurosporine	5	3	UNCLASSIFIED	3a7f	A	30	38	99
Staurosporine	5	3	UNCLASSIFIED	3a7i	A	30	38	99
Staurosporine	5	3	Other	2a1a	B	273	281	366
Staurosporine	5	3	CAMK	2qg5	A	34	42	102
Staurosporine	5	3	CAMK	2w0j	A	226	234	301
Staurosporine	5	3	UNCLASSIFIED	2wtj	A	226	234	301
Staurosporine	5	3	UNCLASSIFIED	2wti	A	226	234	301
Staurosporine	5	3	UNCLASSIFIED	3i6w	A	226	234	301
Staurosporine	5	3	UNCLASSIFIED	3i6w	D	226	234	301
Staurosporine	5	3	UNCLASSIFIED	2wtd	A	226	234	301
Staurosporine	5	3	UNCLASSIFIED	3i6w	H	226	234	301
Staurosporine	5	3	UNCLASSIFIED	3i6w	E	226	234	301
Staurosporine	5	3	UNCLASSIFIED	3i6w	B	226	234	301
Staurosporine	5	3	UNCLASSIFIED	3i6w	C	226	234	301
Staurosporine	5	3	UNCLASSIFIED	3i6w	G	226	234	301
Staurosporine	5	3	CAMK	2cn8	A	226	234	301
Staurosporine	5	3	UNCLASSIFIED	3i6w	F	226	234	301
Staurosporine	5	3	UNCLASSIFIED	2wtc	A	226	234	301
Staurosporine	5	3	CAMK	1kob	A	59	67	127
Staurosporine	5	3	CAMK	1yrp	A	19	27	93
Staurosporine	5	3	CAMK	3bqr	A	19	27	93
Staurosporine	5	3	CAMK	3bhy	A	19	27	93
Staurosporine	5	3	CAMK	2j90	B	19	27	93
Staurosporine	5	3	CAMK	1yrp	B	19	27	93
Staurosporine	5	3	CAMK	2j90	A	19	27	93
Staurosporine	5	3	UNCLASSIFIED	2x0g	A	19	27	93
Staurosporine	5	3	CAMK	1jkt	B	19	27	93
Staurosporine	5	3	CAMK	1wvy	A	19	27	93
Staurosporine	5	3	CAMK	2cke	C	19	27	93
Staurosporine	5	3	CAMK	2cke	A	19	27	93
Staurosporine	5	3	CAMK	2a27	A	19	27	93
Staurosporine	5	3	CAMK	2cke	B	19	27	93
Staurosporine	5	3	CAMK	2a27	F	19	27	93
Staurosporine	5	3	CAMK	2a27	H	19	27	93
Staurosporine	5	3	CAMK	1zws	A	19	27	93
Staurosporine	5	3	CAMK	2a2a	B	19	27	93
Staurosporine	5	3	CAMK	2a27	E	19	27	93
Staurosporine	5	3	CAMK	2a27	G	19	27	93
Staurosporine	5	3	CAMK	1zws	F	19	27	93
Staurosporine	5	3	CAMK	2a27	B	19	27	93
Staurosporine	5	3	CAMK	2a27	C	19	27	93
Staurosporine	5	3	CAMK	2cke	D	19	27	93
Staurosporine	5	3	CAMK	1zws	G	19	27	93
Staurosporine	5	3	CAMK	1zws	D	19	27	93
Staurosporine	5	3	CAMK	1zws	E	19	27	93
Staurosporine	5	3	CAMK	1zws	C	19	27	93
Staurosporine	5	3	CAMK	2a27	D	19	27	93
Staurosporine	5	3	CAMK	2a2a	C	19	27	93
Staurosporine	5	3	CAMK	1zws	H	19	27	93
Staurosporine	5	3	CAMK	1zws	B	19	27	93
Staurosporine	5	3	CAMK	2a2a	D	19	27	93
Staurosporine	5	3	UNCLASSIFIED	3kga	A	70	78	138
Staurosporine	5	3	AGC	3cik	A	197	205	271
Staurosporine	5	3	UNCLASSIFIED	3krx	A	197	205	271
Staurosporine	5	3	AGC	1ym7	D	197	205	271
Staurosporine	5	3	AGC	1ym7	A	197	205	271
Staurosporine	5	3	AGC	1ym7	B	197	205	271
Staurosporine	5	3	AGC	1ym7	C	197	205	271
Staurosporine	5	3	AGC	2acx	B	192	200	263
Staurosporine	5	3	AGC	2i0e	B	348	356	420
Staurosporine	5	3	AGC	2i0e	A	348	356	420
Staurosporine	5	3	AGC	1zrz	A	251	259	323
Staurosporine	5	3	AGC	2jdr	A	158	166	229
Staurosporine	5	3	UNCLASSIFIED	3mvh	A	156	164	227
Staurosporine	5	3	UNCLASSIFIED	3mv5	A	156	164	227
Staurosporine	5	3	AGC	3cqu	A	156	164	227
Staurosporine	5	3	AGC	3cqw	A	156	164	227
Staurosporine	5	3	UNCLASSIFIED	2vd5	B	77	85	148
Staurosporine	5	3	UNCLASSIFIED	2vd5	A	77	85	148
Staurosporine	5	3	UNCLASSIFIED	3mvj	B	49	57	120
Staurosporine	5	3	AGC	2jds	A	49	57	120
Staurosporine	5	3	AGC	2vo0	A	49	57	120
Staurosporine	5	3	AGC	2uvx	A	49	57	120
Staurosporine	5	3	AGC	3dnd	A	49	57	120
Staurosporine	5	3	AGC	2ojf	E	49	57	120
Staurosporine	5	3	AGC	2uw4	A	49	57	120
Staurosporine	5	3	AGC	2uzt	A	49	57	120
Staurosporine	5	3	AGC	1ydr	E	49	57	120
Staurosporine	5	3	AGC	2gfc	A	49	57	120
Staurosporine	5	3	AGC	1szm	A	49	57	120
Staurosporine	5	3	AGC	2jdv	A	49	57	120
Staurosporine	5	3	AGC	2uw0	A	49	57	120
Staurosporine	5	3	AGC	1szm	B	49	57	120
Staurosporine	5	3	AGC	2vo6	A	49	57	120
Staurosporine	5	3	AGC	1jlu	E	49	57	120
Staurosporine	5	5	UNCLASSIFIED	3l8v	A	1084	1092	1157
Staurosporine	5	5	TK	2p0c	A	593	601	671
Staurosporine	5	5	TK	3brb	A	593	601	671
Staurosporine	5	5	UNCLASSIFIED	3i81	A	975	983	1049
Staurosporine	5	5	TK	1jqh	B	1005	1013	1079
Staurosporine	5	5	TK	2zm3	B	1005	1013	1079
Staurosporine	5	5	TK	2zm3	C	1005	1013	1079
Staurosporine	5	5	TK	2zm3	D	1005	1013	1079
Staurosporine	5	5	TK	1jqh	A	1005	1013	1079
Staurosporine	5	5	TK	1jqh	C	1005	1013	1079
Staurosporine	5	5	TK	2oj9	A	975	983	1049
Staurosporine	5	5	TK	1gag	A	1002	1010	1076
Staurosporine	5	5	TK	3g6h	B	273	281	338
Staurosporine	5	5	TK	3g6h	A	273	281	338
Staurosporine	5	5	TK	3g5d	B	273	281	338
Staurosporine	5	5	TK	2c0o	A	247	255	312
Staurosporine	5	5	UNCLASSIFIED	3ik3	B	248	256	315
Staurosporine	5	5	UNCLASSIFIED	3ik3	A	248	256	315
Staurosporine	5	5	TK	2g1t	C	248	256	315
Staurosporine	5	5	TK	2v7a	A	248	256	315
Staurosporine	5	5	TK	2g1t	D	248	256	315
Staurosporine	5	5	TK	3cc6	A	431	439	502
Staurosporine	5	5	TK	3fzp	A	431	439	502
Staurosporine	5	5	UNCLASSIFIED	3h3c	A	431	439	502
Staurosporine	5	5	UNCLASSIFIED	3kex	A	696	704	768
Staurosporine	5	5	UNCLASSIFIED	3kex	B	696	704	768
Staurosporine	5	5	UNCLASSIFIED	3lmg	A	696	704	768
Staurosporine	5	5	UNCLASSIFIED	3lmg	B	696	704	768
Staurosporine	5	5	UNCLASSIFIED	3gt8	A	694	702	766
Staurosporine	5	5	UNCLASSIFIED	3ika	B	718	726	790
Staurosporine	5	5	UNCLASSIFIED	2x2m	A	730	738	804
Staurosporine	5	5	UNCLASSIFIED	2x2m	B	730	738	804
Staurosporine	5	5	TK	2ivs	A	730	738	804
Staurosporine	5	5	TK	2ivu	A	730	738	804
Staurosporine	5	5	TK	2ivs	B	730	738	804
Staurosporine	5	5	TK	2ivv	A	730	738	804
Staurosporine	5	5	TK	2oh4	A	838	846	914
Staurosporine	5	5	TK	1vr2	A	840	848	916
Staurosporine	5	5	TK	3hng	A	833	841	909
Staurosporine	5	5	TK	2py3	B	487	495	564
Staurosporine	5	5	TK	2pwl	A	487	495	564
Staurosporine	5	5	TK	2pvy	D	487	495	564
Staurosporine	5	5	TK	2pzr	B	487	495	564
Staurosporine	5	5	TK	2pzp	A	487	495	564
Staurosporine	5	5	TK	2q0b	A	487	495	564
Staurosporine	5	5	TK	2pvy	B	487	495	564
Staurosporine	5	5	TK	2psq	A	487	495	564
Staurosporine	5	5	TK	2py3	A	487	495	564
Staurosporine	5	5	TK	2pzr	A	487	495	564
Staurosporine	5	5	TK	2psq	B	487	495	564
Staurosporine	5	5	TK	2q0b	B	487	495	564
Staurosporine	5	5	TK	3b2t	A	487	495	564
Staurosporine	5	5	TK	2pzp	B	487	495	564
Staurosporine	5	5	TK	2pvy	A	487	495	564
Staurosporine	5	5	TK	3b2t	B	487	495	564
Staurosporine	5	5	TK	2pvy	C	487	495	564
Staurosporine	5	5	TK	1oec	A	487	495	564
Staurosporine	5	5	TK	2pz5	B	487	495	564
Staurosporine	5	5	TK	2pwl	B	487	495	564
Staurosporine	5	5	TK	2pvf	A	487	495	564
Staurosporine	5	5	TK	1gjo	A	487	495	564
Staurosporine	5	5	TK	2pz5	A	487	495	564
Staurosporine	5	5	UNCLASSIFIED	3kxx	B	484	492	561
Staurosporine	5	5	TK	2fgi	A	484	492	561
Staurosporine	5	5	UNCLASSIFIED	3kxx	D	484	492	561
Staurosporine	5	5	TK	1fgi	B	484	492	561
Staurosporine	5	5	TK	3c4f	B	484	492	561
Staurosporine	5	5	UNCLASSIFIED	3js2	B	484	492	561
Staurosporine	5	5	UNCLASSIFIED	3js2	A	484	492	561
Staurosporine	5	5	TK	1agw	A	484	492	561
Staurosporine	5	5	TK	1fgk	B	484	492	561
Staurosporine	5	5	UNCLASSIFIED	3kxx	C	484	492	561
Staurosporine	5	5	TK	2fgi	B	484	492	561
Staurosporine	5	5	UNCLASSIFIED	3gqi	A	484	492	561
Staurosporine	5	5	TK	1fgk	A	484	492	561
Staurosporine	5	5	UNCLASSIFIED	3gql	A	484	492	561
Staurosporine	5	5	UNCLASSIFIED	3gql	B	484	492	561
Staurosporine	5	5	UNCLASSIFIED	3kxx	A	484	492	561
Staurosporine	5	5	UNCLASSIFIED	3ky2	A	484	492	561
Staurosporine	5	5	UNCLASSIFIED	3ky2	B	484	492	561
Staurosporine	5	5	UNCLASSIFIED	3gql	C	484	492	561
Staurosporine	5	5	TK	1fgi	A	484	492	561
Staurosporine	5	5	TK	1agw	B	484	492	561
Staurosporine	5	5	TK	2rei	A	639	647	711
Staurosporine	5	5	CAMK	2ywp	A	15	23	84
Staurosporine	5	5	CAMK	2e9n	A	15	23	84
Staurosporine	5	5	CMGC	1pmq	A	70	78	146
Staurosporine	5	5	CMGC	1pmn	A	70	78	146
Staurosporine	5	5	CMGC	2waj	A	70	78	146
Staurosporine	5	5	CMGC	3g9l	X	70	78	146
Staurosporine	5	5	CMGC	2p33	A	70	78	146
Staurosporine	5	5	CMGC	2b1p	A	70	78	146
Staurosporine	5	5	CMGC	3da6	A	70	78	146
Staurosporine	5	5	STE	2jfl	A	40	48	108
Staurosporine	5	5	UNCLASSIFIED	3is5	A	141	149	210
Staurosporine	5	5	UNCLASSIFIED	3is5	E	141	149	210
Staurosporine	5	5	CAMK	1wvw	A	19	27	93
Staurosporine	5	5	UNCLASSIFIED	3a61	A	97	105	172
Staurosporine	5	5	UNCLASSIFIED	3iw4	C	345	353	417
Staurosporine	5	6	TK	1snu	B	369	377	435
Staurosporine	5	6	TK	1snu	A	369	377	435
Staurosporine	5	6	TK	1sm2	A	369	377	435
Staurosporine	5	6	TK	1rjb	A	616	624	691
Staurosporine	5	6	CMGC	1okw	C	10	18	80
Staurosporine	5	6	CMGC	1w0x	C	10	18	80
Staurosporine	5	6	CMGC	2c6t	C	10	18	80
Staurosporine	5	6	CMGC	2w17	A	10	18	80
Staurosporine	5	6	CMGC	2uue	A	10	18	80
Staurosporine	5	6	CMGC	2c6i	A	10	18	80
Staurosporine	5	6	CMGC	2vtr	A	10	18	80
Staurosporine	5	6	CMGC	3f5x	C	10	18	80
Staurosporine	5	6	CMGC	2c5o	C	10	18	80
Staurosporine	5	6	CMGC	1ol2	C	10	18	80
Staurosporine	5	6	UNCLASSIFIED	2wpa	C	10	18	80
Staurosporine	5	6	CMGC	1h24	A	10	18	80
Staurosporine	5	6	CMGC	2vtm	A	10	18	80
Staurosporine	5	6	CMGC	2bhe	A	10	18	80
Staurosporine	5	6	CMGC	2uze	C	10	18	80
Staurosporine	5	6	CMGC	2vtt	A	10	18	80
Staurosporine	5	6	CMGC	1aq1	A	10	18	80
Staurosporine	5	6	CMGC	2i40	A	10	18	80
Staurosporine	5	6	CMGC	1pxl	A	10	18	80
Staurosporine	5	6	CMGC	1pkd	A	10	18	80
Staurosporine	5	6	UNCLASSIFIED	2wih	A	10	18	80
Staurosporine	5	6	CMGC	1urc	C	10	18	80
Staurosporine	5	6	CMGC	2vtn	A	10	18	80
Staurosporine	5	6	CMGC	1h08	A	10	18	80
Staurosporine	5	6	CMGC	2j9m	A	10	18	80
Staurosporine	5	6	CMGC	3bhu	A	10	18	80
Staurosporine	5	6	CMGC	1pxn	A	10	18	80
Staurosporine	5	6	CMGC	1ol1	A	10	18	80
Staurosporine	5	6	CMGC	3eid	C	10	18	80
Staurosporine	5	6	CMGC	2ds1	A	10	18	80
Staurosporine	5	6	CMGC	2bkz	A	10	18	80
Staurosporine	5	6	CMGC	2r3r	A	10	18	80
Staurosporine	5	6	UNCLASSIFIED	2wpa	A	10	18	80
Staurosporine	5	6	CMGC	2i40	C	10	18	80
Staurosporine	5	6	CMGC	2r64	A	10	18	80
Staurosporine	5	6	CMGC	2uzl	C	10	18	80
Staurosporine	5	6	CMGC	2v22	A	10	18	80
Staurosporine	5	6	CMGC	2bkz	C	10	18	80
Staurosporine	5	6	CMGC	1p2a	A	10	18	80
Staurosporine	5	6	UNCLASSIFIED	2wxv	C	10	18	80
Staurosporine	5	6	CMGC	1pkd	C	10	18	80
Staurosporine	5	6	CMGC	1fvv	C	10	18	80
Staurosporine	5	6	CMGC	2r3j	A	10	18	80
Staurosporine	5	6	CMGC	1e9h	A	10	18	80
Staurosporine	5	6	CMGC	2r3n	A	10	18	80
Staurosporine	5	6	CMGC	2cch	A	10	18	80
Staurosporine	5	6	CMGC	1p5e	C	10	18	80
Staurosporine	5	6	CMGC	1pxk	A	10	18	80
Staurosporine	5	6	CMGC	1h26	C	10	18	80
Staurosporine	5	6	CMGC	2whb	C	10	18	80
Staurosporine	5	6	CMGC	2w1h	A	10	18	80
Staurosporine	5	6	CMGC	1jvp	P	10	18	80
Staurosporine	5	6	CMGC	2cjm	A	10	18	80
Staurosporine	5	6	CMGC	2wev	A	10	18	80
Staurosporine	5	6	CMGC	3bhv	C	10	18	80
Staurosporine	5	6	CMGC	1gih	A	10	18	80
Staurosporine	5	6	CMGC	1okv	A	10	18	80
Staurosporine	5	6	CMGC	1y91	A	10	18	80
Staurosporine	5	6	CMGC	1oiy	C	10	18	80
Staurosporine	5	6	CMGC	2uzb	C	10	18	80
Staurosporine	5	6	CMGC	3bht	C	10	18	80
Staurosporine	5	6	UNCLASSIFIED	2x1n	A	10	18	80
Staurosporine	5	6	CMGC	3eid	A	10	18	80
Staurosporine	5	6	UNCLASSIFIED	3lfq	A	10	18	80
Staurosporine	5	6	CMGC	2r3m	A	10	18	80
Staurosporine	5	6	CMGC	2c6o	A	10	18	80
Staurosporine	5	6	CMGC	2cjm	C	10	18	80
Staurosporine	5	6	CMGC	1ke7	A	10	18	80
Staurosporine	5	6	CMGC	3f5x	A	10	18	80
Staurosporine	5	6	CMGC	2bpm	A	10	18	80
Staurosporine	5	6	UNCLASSIFIED	2x1n	C	10	18	80
Staurosporine	5	6	CMGC	2r3h	A	10	18	80
Staurosporine	5	6	CMGC	2r3l	A	10	18	80
Staurosporine	5	6	CMGC	2vtq	A	10	18	80
Staurosporine	5	6	CMGC	2r3k	A	10	18	80
Staurosporine	5	6	CMGC	2c5v	A	10	18	80
Staurosporine	5	6	CMGC	2jgz	A	10	18	80
Staurosporine	5	6	CMGC	2c5n	A	10	18	80
Staurosporine	5	6	CMGC	2c5o	A	10	18	80
Staurosporine	5	6	CMGC	2clx	A	10	18	80
Staurosporine	5	6	CMGC	1ol2	A	10	18	80
Staurosporine	5	6	CMGC	1ol1	C	10	18	80
Staurosporine	5	6	CMGC	2v22	C	10	18	80
Staurosporine	5	6	CMGC	2uzb	A	10	18	80
Staurosporine	5	6	CMGC	2uze	A	10	18	80
Staurosporine	5	6	CMGC	3fz1	A	10	18	80
Staurosporine	5	6	CMGC	1pye	A	10	18	80
Staurosporine	5	6	CMGC	2b53	A	10	18	80
Staurosporine	5	6	CMGC	1okw	A	10	18	80
Staurosporine	5	6	CMGC	2uue	C	10	18	80
Staurosporine	5	6	CMGC	2r3o	A	10	18	80
Staurosporine	5	6	CMGC	1h24	C	10	18	80
Staurosporine	5	6	CMGC	1pxp	A	10	18	80
Staurosporine	5	6	UNCLASSIFIED	2wih	C	10	18	80
Staurosporine	5	6	CMGC	1pxo	A	10	18	80
Staurosporine	5	6	CMGC	2uzd	C	10	18	80
Staurosporine	5	6	CMGC	2whb	A	10	18	80
Staurosporine	5	6	CMGC	1dm2	A	10	18	80
Staurosporine	5	6	CMGC	1urc	A	10	18	80
Staurosporine	5	6	CMGC	3bht	A	10	18	80
Staurosporine	5	6	CMGC	2cch	C	10	18	80
Staurosporine	5	6	CMGC	1fvv	A	10	18	80
Staurosporine	5	6	CMGC	3bhu	C	10	18	80
Staurosporine	5	6	CMGC	2vto	A	10	18	80
Staurosporine	5	6	CMGC	3eoc	C	10	18	80
Staurosporine	5	6	CMGC	2wev	C	10	18	80
Staurosporine	5	6	CMGC	1w98	A	10	18	80
Staurosporine	5	6	CMGC	3bhv	A	10	18	80
Staurosporine	5	6	CMGC	2bpm	C	10	18	80
Staurosporine	5	6	CMGC	1g5s	A	10	18	80
Staurosporine	5	6	CMGC	2uzl	A	10	18	80
Staurosporine	5	6	CMGC	3eoc	A	10	18	80
Staurosporine	5	6	CMGC	1p5e	A	10	18	80
Staurosporine	5	6	CMGC	1jst	C	10	18	80
Staurosporine	5	6	CMGC	2uzd	A	10	18	80
Staurosporine	5	6	CMGC	1v0o	A	10	18	79
Staurosporine	5	6	CMGC	1v0o	B	10	18	79
Staurosporine	5	6	CMGC	1ung	A	10	18	80
Staurosporine	5	6	CMGC	1xo2	B	19	27	98
Staurosporine	5	6	CMGC	2euf	B	19	27	98
Staurosporine	5	6	CMGC	1ua2	D	18	26	91
Staurosporine	5	6	CMGC	1ua2	C	18	26	91
Staurosporine	5	6	UNCLASSIFIED	3kvw	A	155	163	228
Staurosporine	5	6	UNCLASSIFIED	3k2l	A	155	163	228
Staurosporine	5	6	CMGC	1z57	A	167	175	241
Staurosporine	5	6	CMGC	3h30	A	45	53	113
Staurosporine	5	6	CMGC	1jwh	B	45	53	113
Staurosporine	5	6	CMGC	1jwh	A	45	53	113
Staurosporine	5	6	UNCLASSIFIED	3mb6	A	45	53	113
Staurosporine	5	6	CMGC	3c13	A	45	53	113
Staurosporine	5	6	CMGC	3bqc	A	45	53	113
Staurosporine	5	6	UNCLASSIFIED	3mb7	A	45	53	113
Staurosporine	5	6	UNCLASSIFIED	3juh	A	45	53	113
Staurosporine	5	6	CAMK	2phk	A	25	33	103
Staurosporine	5	6	CAMK	1ql6	A	25	33	103
Staurosporine	5	6	CAMK	1phk	A	25	33	103
Staurosporine	5	6	CAMK	2bdw	B	19	27	89
Staurosporine	5	6	CAMK	2bdw	A	19	27	89
Staurosporine	5	6	UNCLASSIFIED	3kk8	A	19	27	89
Staurosporine	5	6	UNCLASSIFIED	3kk9	A	19	27	89
Staurosporine	5	6	CAMK	2vn9	A	20	28	90
Staurosporine	5	6	CAMK	2vn9	B	20	28	90
Staurosporine	5	6	CAMK	2vz6	A	19	27	89
Staurosporine	5	6	CAMK	2vz6	B	19	27	89
Staurosporine	5	6	CAMK	3bhh	B	20	28	90
Staurosporine	5	6	CAMK	2v7o	A	20	28	90
Staurosporine	5	6	UNCLASSIFIED	3mft	A	18	26	91
Staurosporine	5	6	UNCLASSIFIED	3mfs	A	18	26	91
Staurosporine	5	6	CAMK	3c0h	A	18	26	91
Staurosporine	5	6	CAMK	3c0g	A	18	26	91
Staurosporine	5	6	UNCLASSIFIED	3mfr	A	18	26	91
Staurosporine	5	6	UNCLASSIFIED	3mfu	A	18	26	91
Staurosporine	5	6	CAMK	3c0g	B	18	26	91
Staurosporine	5	6	CAMK	3c0h	B	18	26	91
Staurosporine	5	6	CAMK	2ac5	A	90	98	159
Staurosporine	5	6	CAMK	2hw7	A	90	98	159
Staurosporine	5	7	TK	1k9a	C	201	209	266
Staurosporine	5	7	TK	1k9a	D	201	209	266
Staurosporine	5	7	TK	2dq7	X	17	25	82
Staurosporine	5	7	TK	1qpj	A	251	259	316
Staurosporine	5	7	TK	3gvu	A	294	302	361
Staurosporine	5	7	UNCLASSIFIED	3hmi	A	294	302	361
Staurosporine	5	7	TK	1iep	B	248	256	315
Staurosporine	5	7	TK	2qoh	B	248	256	315
Staurosporine	5	7	UNCLASSIFIED	3ms9	A	248	256	315
Staurosporine	5	7	TK	3dk3	B	248	256	315
Staurosporine	5	7	TK	2qoh	A	248	256	315
Staurosporine	5	7	TK	1opj	B	267	275	334
Staurosporine	5	7	TK	1fpu	B	248	256	315
Staurosporine	5	7	TK	1iep	A	248	256	315
Staurosporine	5	7	TK	1opk	A	267	275	334
Staurosporine	5	7	UNCLASSIFIED	3mss	B	248	256	315
Staurosporine	5	7	TK	1opj	A	267	275	334
Staurosporine	5	7	UNCLASSIFIED	3mss	D	248	256	315
Staurosporine	5	7	UNCLASSIFIED	3ms9	B	248	256	315
Staurosporine	5	7	UNCLASSIFIED	3mss	C	248	256	315
Staurosporine	5	7	TK	1fpu	A	248	256	315
Staurosporine	5	7	UNCLASSIFIED	3mss	A	248	256	315
Staurosporine	5	7	UNCLASSIFIED	3k5v	A	267	275	334
Staurosporine	5	7	UNCLASSIFIED	3k5v	B	267	275	334
Staurosporine	5	7	TK	2e2b	A	248	256	315
Staurosporine	5	7	TK	2e2b	B	248	256	315
Staurosporine	5	7	TK	3cs9	A	248	256	315
Staurosporine	5	7	TK	2hyy	B	248	256	315
Staurosporine	5	7	TK	2hzi	B	248	256	315
Staurosporine	5	7	TK	2hyy	A	248	256	315
Staurosporine	5	7	TK	2hyy	D	248	256	315
Staurosporine	5	7	TK	2hiw	B	266	274	333
Staurosporine	5	7	TK	2f4j	A	248	256	315
Staurosporine	5	7	TK	2hyy	C	248	256	315
Staurosporine	5	7	TK	1opl	B	267	275	334
Staurosporine	5	7	TK	1opl	A	267	275	334
Staurosporine	5	7	TK	3cs9	D	248	256	315
Staurosporine	5	7	TK	3cs9	B	248	256	315
Staurosporine	5	7	TK	2g2h	B	267	275	334
Staurosporine	5	7	TK	2g2h	A	267	275	334
Staurosporine	5	7	TK	2hiw	A	266	274	333
Staurosporine	5	7	TK	2fo0	A	267	275	334
Staurosporine	5	7	TK	2r4b	B	724	732	796
Staurosporine	5	7	TK	1u54	B	132	140	205
Staurosporine	5	7	TK	1u54	A	132	140	205
Staurosporine	5	7	TK	2qu5	A	840	848	916
Staurosporine	5	7	UNCLASSIFIED	3ewh	A	840	848	916
Staurosporine	5	7	TK	2qu6	B	840	848	916
Staurosporine	5	7	TK	3cp9	B	840	848	916
Staurosporine	5	7	TK	3cp9	A	840	848	916
Staurosporine	5	7	TK	3be2	A	840	848	916
Staurosporine	5	7	TK	1mqb	B	619	627	692
Staurosporine	5	7	UNCLASSIFIED	2wtk	B	75	85	147
Staurosporine	5	7	UNCLASSIFIED	2wtk	E	75	85	147
Staurosporine	5	9	TK	1snx	B	369	377	435
Staurosporine	5	9	TK	1sm2	B	369	377	435
Staurosporine	5	9	TK	1snx	A	369	377	435
Staurosporine	5	9	CMGC	1e9h	C	10	18	80
Staurosporine	5	9	CMGC	1di8	A	10	18	80
Staurosporine	5	9	CMGC	1h1p	A	10	18	80
Staurosporine	5	9	CMGC	1fvt	A	10	18	80
Staurosporine	5	9	CMGC	1ke9	A	10	18	80
Staurosporine	5	9	CMGC	2bhh	A	10	18	80
Staurosporine	5	9	CMGC	1ckp	A	10	18	80
Staurosporine	5	9	CMGC	1ke5	A	10	18	80
Staurosporine	5	9	CMGC	1ke8	A	10	18	80
Staurosporine	5	9	CMGC	2duv	A	10	18	80
Staurosporine	5	9	CMGC	2vti	A	10	18	80
Staurosporine	5	9	CMGC	1oit	A	10	18	80
Staurosporine	5	9	CMGC	1h1p	C	10	18	80
Staurosporine	5	9	CMGC	3gc0	A	21	29	91
Staurosporine	5	9	CMGC	3gbz	A	21	29	91
Staurosporine	5	9	CMGC	1ob3	A	10	18	79
Staurosporine	5	9	CMGC	1v0p	A	10	18	79
Staurosporine	5	9	CMGC	1ob3	B	10	18	79
Staurosporine	5	9	CMGC	1v0p	B	10	18	79
Staurosporine	5	9	CMGC	1h4l	A	10	18	80
Staurosporine	5	9	CMGC	1h4l	B	10	18	80
Staurosporine	5	9	CMGC	1unh	B	10	18	80
Staurosporine	5	9	CMGC	1unh	A	10	18	80
Staurosporine	5	9	CMGC	2w96	B	12	20	93
Staurosporine	5	9	CMGC	1g3n	E	19	27	98
Staurosporine	5	9	CMGC	1g3n	A	19	27	98
Staurosporine	5	9	CMGC	2f2c	B	19	27	98
Staurosporine	5	9	UNCLASSIFIED	2wo6	A	165	173	238
Staurosporine	5	9	CMGC	2vx3	C	165	173	238
Staurosporine	5	9	CMGC	2vx3	A	165	173	238
Staurosporine	5	9	CMGC	2vx3	D	165	173	238
Staurosporine	5	9	UNCLASSIFIED	2wo6	B	165	173	238
Staurosporine	5	9	CMGC	2vx3	B	165	173	238
Staurosporine	5	9	UNCLASSIFIED	3juh	B	45	53	113
Staurosporine	5	9	CMGC	1m2p	A	45	53	113
Staurosporine	5	9	CMGC	1ds5	D	45	53	113
Staurosporine	5	9	CMGC	2pvm	A	45	53	113
Staurosporine	5	9	CMGC	1zog	A	45	53	113
Staurosporine	5	9	UNCLASSIFIED	3fl5	A	45	53	113
Staurosporine	5	9	CMGC	1daw	A	45	53	113
Staurosporine	5	9	CMGC	1jam	A	45	53	113
Staurosporine	5	9	CMGC	1m2r	A	45	53	113
Staurosporine	5	9	CMGC	2pvj	A	45	53	113
Staurosporine	5	9	CMGC	1om1	A	45	53	113
Staurosporine	5	9	CMGC	2qc6	A	45	53	113
Staurosporine	5	9	CMGC	2pvh	A	45	53	113
Staurosporine	5	9	CMGC	1j91	B	45	53	113
Staurosporine	5	9	CMGC	2pvl	A	45	53	113
Staurosporine	5	9	CMGC	1m2q	A	45	53	113
Staurosporine	5	9	CMGC	2pvk	A	45	53	113
Staurosporine	5	9	CMGC	1ds5	B	45	53	113
Staurosporine	5	9	CMGC	2oxy	B	45	53	113
Staurosporine	5	9	CMGC	1lpu	A	45	53	113
Staurosporine	5	9	CMGC	2pvn	A	45	53	113
Staurosporine	5	9	CMGC	1zoe	A	45	53	113
Staurosporine	5	9	CMGC	1lp4	A	45	53	113
Staurosporine	5	9	CMGC	1f0q	A	45	53	113
Staurosporine	5	9	CMGC	2oxy	A	45	53	113
Staurosporine	5	9	CMGC	1j91	A	45	53	113
Staurosporine	5	9	CMGC	2oxx	A	45	53	113
Staurosporine	5	9	CMGC	1zoh	A	45	53	113
Staurosporine	5	9	CMGC	3be9	A	45	53	113
Staurosporine	5	9	CMGC	1lr4	A	45	53	113
Staurosporine	5	9	CMGC	1ds5	C	45	53	113
Staurosporine	5	9	UNCLASSIFIED	3kl8	C	19	27	89
Staurosporine	5	9	CAMK	2wel	A	20	28	90
Staurosporine	5	9	CAMK	3bhh	D	20	28	90
Staurosporine	5	9	CAMK	3c0i	A	18	26	91
Staurosporine	5	9	CAMK	1tki	B	30	38	97
Staurosporine	5	9	CAMK	1tki	A	30	38	97
Staurosporine	5	10	UNCLASSIFIED	3kul	A	641	649	713
Staurosporine	5	10	UNCLASSIFIED	3kul	B	641	649	713
Staurosporine	5	10	CAMK	3hyh	B	61	69	132
Staurosporine	5	10	Other	2pmn	X	34	42	117
Staurosporine	5	10	CMGC	1buh	A	10	18	80
Staurosporine	5	10	CMGC	2qkr	A	29	37	98
Staurosporine	5	10	CMGC	1unl	B	10	18	80
Staurosporine	5	10	CMGC	2r7i	C	45	53	113
Staurosporine	5	10	CMGC	1ds5	A	45	53	113
Staurosporine	5	10	TKL	2qlu	A	196	204	265
Staurosporine	5	10	STE	2bva	B	327	335	395
Staurosporine	5	10	STE	2bva	A	327	335	395
Staurosporine	5	10	Other	3fmd	A	490	498	603
Staurosporine	5	10	Other	3dlz	A	490	498	603
Staurosporine	5	10	UNCLASSIFIED	2wb8	A	490	498	603
Staurosporine	5	10	Other	3f2n	A	490	498	603
Staurosporine	5	10	UNCLASSIFIED	3iq7	A	490	498	603
Staurosporine	5	10	Other	3e7v	A	490	498	603
Staurosporine	5	10	Other	2vuw	A	490	498	603
Staurosporine	5	10	AGC	2qvs	E	49	57	120
Staurosporine	5	11	TK	1luf	A	580	588	654
Staurosporine	5	11	TKL	3hgk	D	47	55	114
Staurosporine	5	11	TKL	3hgk	C	47	55	114
Staurosporine	5	11	TKL	2qkw	B	47	55	114
Staurosporine	5	11	TKL	3hgk	B	47	55	114
Staurosporine	5	11	TKL	3hgk	A	47	55	114
Staurosporine	5	11	Other	2pmo	X	34	42	117
Staurosporine	5	11	Other	2pml	X	34	42	117
Staurosporine	5	11	CMGC	1h28	C	10	18	80
Staurosporine	5	11	CMGC	1oiy	A	10	18	80
Staurosporine	5	11	CMGC	1w8c	A	10	18	80
Staurosporine	5	11	CMGC	2c6t	A	10	18	80
Staurosporine	5	11	CMGC	1h0w	A	10	18	80
Staurosporine	5	11	CMGC	1v1k	A	10	18	80
Staurosporine	5	11	CMGC	1hcl	A	10	18	80
Staurosporine	5	11	CMGC	2r3g	A	10	18	80
Staurosporine	5	11	CMGC	2b55	A	10	18	80
Staurosporine	5	11	CMGC	1oiq	A	10	18	80
Staurosporine	5	11	CMGC	2vtp	A	10	18	80
Staurosporine	5	11	CMGC	2uzo	A	10	18	80
Staurosporine	5	11	CMGC	1oi9	A	10	18	80
Staurosporine	5	11	CMGC	2c6k	A	10	18	80
Staurosporine	5	11	CMGC	3ddq	C	10	18	80
Staurosporine	5	11	CMGC	1h0v	A	10	18	80
Staurosporine	5	11	CMGC	3ezr	A	10	18	80
Staurosporine	5	11	UNCLASSIFIED	2wip	A	10	18	80
Staurosporine	5	11	CMGC	2bts	A	10	18	80
Staurosporine	5	11	CMGC	1wcc	A	10	18	80
Staurosporine	5	11	CMGC	1oiu	C	10	18	80
Staurosporine	5	11	CMGC	1h27	C	10	18	80
Staurosporine	5	11	CMGC	2c5v	C	10	18	80
Staurosporine	5	11	CMGC	2iw6	C	10	18	80
Staurosporine	5	11	CMGC	2c5n	C	10	18	80
Staurosporine	5	11	CMGC	2vtl	A	10	18	80
Staurosporine	5	11	CMGC	3ddp	A	10	18	80
Staurosporine	5	11	CMGC	2c68	A	10	18	80
Staurosporine	5	11	CMGC	2iw8	A	10	18	80
Staurosporine	5	11	CMGC	2vts	A	10	18	80
Staurosporine	5	11	CMGC	1vyw	A	10	18	80
Staurosporine	5	11	CMGC	1e1x	A	10	18	80
Staurosporine	5	11	CMGC	2iw9	A	10	18	80
Staurosporine	5	11	CMGC	2w05	A	10	18	80
Staurosporine	5	11	CMGC	2r3f	A	10	18	80
Staurosporine	5	11	CMGC	3ezv	A	10	18	80
Staurosporine	5	11	CMGC	2a0c	X	10	18	80
Staurosporine	5	11	CMGC	1fin	C	10	18	80
Staurosporine	5	11	CMGC	2v0d	A	10	18	80
Staurosporine	5	11	CMGC	1vyw	C	10	18	80
Staurosporine	5	11	CMGC	2b52	A	10	18	80
Staurosporine	5	11	CMGC	1b39	A	10	18	80
Staurosporine	5	11	CMGC	3dog	C	10	18	80
Staurosporine	5	11	CMGC	1oi9	C	10	18	80
Staurosporine	5	11	CMGC	1b38	A	10	18	80
Staurosporine	5	11	CMGC	2g9x	C	10	18	80
Staurosporine	5	11	CMGC	1pxj	A	10	18	80
Staurosporine	5	11	CMGC	2c4g	A	10	18	80
Staurosporine	5	11	CMGC	2btr	A	10	18	80
Staurosporine	5	11	CMGC	2fvd	A	10	18	80
Staurosporine	5	11	CMGC	2cci	C	10	18	80
Staurosporine	5	11	CMGC	2a4l	A	10	18	80
Staurosporine	5	11	CMGC	1pxm	A	10	18	80
Staurosporine	5	11	CMGC	1vyz	A	10	18	80
Staurosporine	5	11	CMGC	2c6l	A	10	18	80
Staurosporine	5	11	CMGC	1qmz	A	10	18	80
Staurosporine	5	11	CMGC	1h07	A	10	18	80
Staurosporine	5	11	CMGC	1h00	A	10	18	80
Staurosporine	5	11	CMGC	1ykr	A	10	18	80
Staurosporine	5	11	CMGC	1h1s	A	10	18	80
Staurosporine	5	11	CMGC	1h1r	A	10	18	80
Staurosporine	5	11	CMGC	1pf8	A	10	18	80
Staurosporine	5	11	CMGC	1fin	A	10	18	80
Staurosporine	5	11	UNCLASSIFIED	2wxv	A	10	18	80
Staurosporine	5	11	CMGC	2vu3	A	10	18	80
Staurosporine	5	11	UNCLASSIFIED	2wip	C	10	18	80
Staurosporine	5	11	CMGC	1h1q	A	10	18	80
Staurosporine	5	11	CMGC	1ogu	A	10	18	80
Staurosporine	5	11	CMGC	2r3p	A	10	18	80
Staurosporine	5	11	CMGC	3ddq	A	10	18	80
Staurosporine	5	11	CMGC	2b54	A	10	18	80
Staurosporine	5	11	CMGC	3ddp	C	10	18	80
Staurosporine	5	11	CMGC	2c4g	C	10	18	80
Staurosporine	5	11	CMGC	1urw	A	10	18	80
Staurosporine	5	11	CMGC	1gij	A	10	18	80
Staurosporine	5	11	CMGC	1h27	A	10	18	80
Staurosporine	5	11	CMGC	1h1r	C	10	18	80
Staurosporine	5	11	CMGC	1gii	A	10	18	80
Staurosporine	5	11	CMGC	1e1v	A	10	18	80
Staurosporine	5	11	CMGC	1oiu	A	10	18	80
Staurosporine	5	11	CMGC	1jst	A	10	18	80
Staurosporine	5	11	CMGC	2vtj	A	10	18	80
Staurosporine	5	11	CMGC	2iw6	A	10	18	80
Staurosporine	5	11	CMGC	2c69	A	10	18	80
Staurosporine	5	11	CMGC	1pxi	A	10	18	80
Staurosporine	5	11	CMGC	1fq1	B	10	18	80
Staurosporine	5	11	CMGC	1h1s	C	10	18	80
Staurosporine	5	11	CMGC	1y8y	A	10	18	80
Staurosporine	5	11	CMGC	2uzn	A	10	18	80
Staurosporine	5	11	CMGC	2exm	A	10	18	80
Staurosporine	5	11	CMGC	1r78	A	10	18	80
Staurosporine	5	11	CMGC	2iw8	C	10	18	80
Staurosporine	5	11	CMGC	2g9x	A	10	18	80
Staurosporine	5	11	CMGC	1h28	A	10	18	80
Staurosporine	5	11	CMGC	1h1q	C	10	18	80
Staurosporine	5	11	CMGC	1h25	C	10	18	80
Staurosporine	5	11	CMGC	2iw9	C	10	18	80
Staurosporine	5	11	CMGC	2c6m	A	10	18	80
Staurosporine	5	11	UNCLASSIFIED	3igg	A	10	18	80
Staurosporine	5	11	CMGC	1qmz	C	10	18	80
Staurosporine	5	11	CMGC	1pw2	A	10	18	80
Staurosporine	5	11	CMGC	2cci	A	10	18	80
Staurosporine	5	11	CMGC	1h25	A	10	18	80
Staurosporine	5	11	CMGC	1h26	A	10	18	80
Staurosporine	5	11	CMGC	3dog	A	10	18	80
Staurosporine	5	11	UNCLASSIFIED	3ig7	A	10	18	80
Staurosporine	5	11	CMGC	1gz8	A	10	18	80
Staurosporine	5	11	CMGC	2w06	A	10	18	80
Staurosporine	5	11	CMGC	1ogu	C	10	18	80
Staurosporine	5	11	CMGC	1okv	C	10	18	80
Staurosporine	5	11	CMGC	1hck	A	10	18	80
Staurosporine	5	11	CMGC	1ke6	A	10	18	80
Staurosporine	5	11	CMGC	2pk9	C	13	21	82
Staurosporine	5	11	CMGC	2pk9	A	13	21	82
Staurosporine	5	11	CMGC	1unl	A	10	18	80
Staurosporine	5	11	CMGC	2w99	B	12	20	93
Staurosporine	5	11	CMGC	3g33	A	17	25	98
Staurosporine	5	11	CMGC	2w9f	B	12	20	93
Staurosporine	5	11	CMGC	3g33	C	17	25	98
Staurosporine	5	11	CMGC	2w9z	B	12	20	93
Staurosporine	5	11	CMGC	1blx	A	19	27	98
Staurosporine	5	11	CMGC	3blq	A	25	33	103
Staurosporine	5	11	CMGC	3blh	A	25	33	103
Staurosporine	5	11	CMGC	1ua2	B	18	26	91
Staurosporine	5	11	CMGC	1ua2	A	18	26	91
Staurosporine	5	11	CMGC	2vag	A	167	175	241
Staurosporine	5	11	UNCLASSIFIED	2wu7	A	162	170	236
Staurosporine	5	11	UNCLASSIFIED	2wu6	A	162	170	236
Staurosporine	5	11	CMGC	2eu9	A	162	170	236
Staurosporine	5	11	CMGC	3e3b	X	46	54	114
Staurosporine	5	11	CMGC	2zjw	A	45	53	113
Staurosporine	5	11	CMGC	3fwq	A	45	53	113
Staurosporine	5	11	CMGC	1pjk	A	45	53	113
Staurosporine	5	11	CMGC	2pvr	A	45	53	113
Staurosporine	5	11	CMGC	1na7	A	45	53	113
Staurosporine	5	11	CMGC	3h30	B	45	53	113
Staurosporine	5	11	CMGC	3fwq	B	45	53	113
Staurosporine	5	11	CMGC	2r7i	D	45	53	113
Staurosporine	5	11	CMGC	2r7i	B	45	53	113
Staurosporine	5	11	CMGC	1day	A	45	53	113
Staurosporine	5	11	CMGC	2oxd	A	45	53	113
Staurosporine	5	11	TKL	2nry	C	192	200	262
Staurosporine	5	11	TKL	2oic	B	192	200	262
Staurosporine	5	11	TKL	2oib	A	192	200	262
Staurosporine	5	11	TKL	2nru	C	192	200	262
Staurosporine	5	11	TKL	2oic	C	192	200	262
Staurosporine	5	11	TKL	2oic	A	192	200	262
Staurosporine	5	11	TKL	2nry	B	192	200	262
Staurosporine	5	11	TKL	2oib	B	192	200	262
Staurosporine	5	11	TKL	2nry	D	192	200	262
Staurosporine	5	11	TKL	2nru	B	192	200	262
Staurosporine	5	11	TKL	2oic	D	192	200	262
Staurosporine	5	11	TKL	2oid	C	192	200	262
Staurosporine	5	11	TKL	2nru	A	192	200	262
Staurosporine	5	11	TKL	2oib	C	192	200	262
Staurosporine	5	11	TKL	2oid	D	192	200	262
Staurosporine	5	11	TKL	2oib	D	192	200	262
Staurosporine	5	11	TKL	2nry	A	192	200	262
Staurosporine	5	11	TKL	2nru	D	192	200	262
Staurosporine	5	11	CAMK	3bhh	A	20	28	90
Staurosporine	5	11	CAMK	3bhh	C	20	28	90
Staurosporine	5	11	CAMK	1koa	A	5948	5956	6016
Staurosporine	5	11	CAMK	2ac3	A	90	98	159
AST-487	6	3	TK	3ce3	A	1084	1092	1158
AST-487	6	3	TK	2rf9	A	694	702	767
AST-487	6	3	UNCLASSIFIED	3kul	A	641	649	714
AST-487	6	3	UNCLASSIFIED	3kul	B	641	649	714
AST-487	6	3	CAMK	3hyh	B	61	69	133
AST-487	6	3	CMGC	3coi	A	31	39	108
AST-487	6	3	CMGC	1cm8	A	33	41	110
AST-487	6	3	CMGC	1cm8	B	1033	1041	1110
AST-487	6	3	UNCLASSIFIED	3gc8	B	30	38	107
AST-487	6	3	UNCLASSIFIED	3gc8	A	30	38	107
AST-487	6	3	UNCLASSIFIED	3gc9	A	30	38	107
AST-487	6	3	UNCLASSIFIED	3gc9	B	30	38	107
AST-487	6	3	CMGC	1zzl	A	30	38	107
AST-487	6	3	UNCLASSIFIED	3hp5	A	30	38	107
AST-487	6	3	CMGC	3ds6	A	30	38	107
AST-487	6	3	CMGC	1m7q	A	30	38	107
AST-487	6	3	UNCLASSIFIED	3gc7	A	30	38	107
AST-487	6	3	CMGC	3bv3	A	30	38	107
AST-487	6	3	CMGC	2r7i	C	45	53	114
AST-487	6	3	STE	2bva	B	327	335	396
AST-487	6	3	STE	2bva	A	327	335	396
AST-487	6	3	AGC	3c4y	A	193	201	265
Staurosporine	7	8	TK	2qoo	A	627	635	701
Staurosporine	7	8	TK	2qok	A	627	635	701
Staurosporine	7	8	TK	2qoi	A	627	635	701
Staurosporine	7	8	TK	2qol	A	627	635	701
Staurosporine	7	8	TK	2gsf	A	627	635	701
Staurosporine	7	8	TK	2qof	A	627	635	701
Staurosporine	7	8	TK	2qo2	A	627	635	701
Staurosporine	7	8	TK	2qod	A	627	635	701
Staurosporine	7	8	CAMK	3hyh	B	61	69	134
Staurosporine	7	8	CMGC	3fwq	A	45	53	115
Staurosporine	7	8	CMGC	3c13	A	45	53	115
Staurosporine	7	8	CMGC	2r7i	C	45	53	115
Staurosporine	7	8	TKL	2qlu	A	196	204	267
Staurosporine	7	9	UNCLASSIFIED	3kul	A	641	649	715
Staurosporine	7	9	UNCLASSIFIED	3kul	B	641	649	715
Staurosporine	7	9	Other	3fmd	A	490	498	605
Staurosporine	7	9	Other	3dlz	A	490	498	605
Staurosporine	7	9	UNCLASSIFIED	2wb8	A	490	498	605
Staurosporine	7	9	Other	3f2n	A	490	498	605
Staurosporine	7	9	UNCLASSIFIED	3iq7	A	490	498	605
Staurosporine	7	9	Other	3e7v	A	490	498	605
Staurosporine	7	9	Other	2vuw	A	490	498	605
Staurosporine	7	9	CAMK	2jam	B	29	37	99
Staurosporine	7	9	CAMK	2jam	A	29	37	99
Staurosporine	7	10	CAMK	1yxx	A	44	52	122
Staurosporine	7	10	CAMK	2c3i	B	44	52	122
Staurosporine	7	10	CAMK	3bgp	A	44	52	122
Staurosporine	7	10	CAMK	1yxu	A	44	52	122
Staurosporine	7	10	CAMK	1yxu	D	44	52	122
Staurosporine	7	10	CAMK	3dcv	A	44	52	122
Staurosporine	7	10	CAMK	2bik	B	44	52	122
Staurosporine	7	10	CAMK	2obj	A	44	52	122
Staurosporine	7	10	UNCLASSIFIED	3ma3	A	44	52	122
Staurosporine	7	10	CAMK	1yi4	A	44	52	122
Staurosporine	7	10	CAMK	2j2i	B	44	52	122
Staurosporine	7	10	CAMK	2o63	A	44	52	122
Staurosporine	7	10	CAMK	2o65	A	44	52	122
Staurosporine	7	10	CAMK	2bzk	B	44	52	122
Staurosporine	7	10	CAMK	1yxv	A	44	52	122
Staurosporine	7	10	CAMK	3cxw	A	44	52	122
Staurosporine	7	10	CAMK	2o64	A	44	52	122
Staurosporine	7	10	CAMK	3cy2	A	44	52	122
Staurosporine	7	10	CAMK	2oi4	X	44	52	122
Staurosporine	7	10	UNCLASSIFIED	3jxw	A	44	52	122
Staurosporine	7	10	CAMK	3c4e	D	44	52	122
Staurosporine	7	10	CAMK	3bwf	A	44	52	122
Staurosporine	7	10	CAMK	1xr1	A	44	52	122
Staurosporine	7	10	CAMK	2bil	B	44	52	122
Staurosporine	7	10	CAMK	1yhs	A	44	52	122
Staurosporine	7	10	CAMK	1yxu	C	44	52	122
Staurosporine	7	10	CAMK	3bgz	A	44	52	122
Staurosporine	7	10	CAMK	1yxs	A	44	52	122
Staurosporine	7	10	UNCLASSIFIED	3jy0	A	44	52	122
Staurosporine	7	10	CAMK	1xqz	A	44	52	122
Staurosporine	7	10	CAMK	3c4e	A	44	52	122
Staurosporine	7	10	CAMK	3bgq	A	44	52	122
Staurosporine	7	10	CAMK	3c4e	C	44	52	122
Staurosporine	7	10	CAMK	2bzh	B	44	52	122
Staurosporine	7	10	CAMK	3c4e	B	44	52	122
Staurosporine	7	10	CAMK	1ywv	A	44	52	122
Staurosporine	7	10	UNCLASSIFIED	3jya	A	44	52	122
Staurosporine	7	10	CAMK	2o3p	A	44	52	122
Staurosporine	7	10	UNCLASSIFIED	3jpv	A	44	52	122
Staurosporine	7	10	CAMK	2bzj	A	44	52	122
Staurosporine	7	10	CAMK	3cy3	A	44	52	122
Staurosporine	7	10	CAMK	3f2a	A	44	52	122
Staurosporine	7	10	CAMK	1yxu	B	44	52	122
Staurosporine	7	10	CAMK	1yxt	A	44	52	122
Staurosporine	7	10	CAMK	1yi3	A	44	52	122
Staurosporine	7	10	CAMK	1xws	A	44	52	122
Staurosporine	7	10	CAMK	3dls	D	1005	1013	1083
Staurosporine	7	10	CAMK	3dls	B	1005	1013	1083
Staurosporine	7	10	CAMK	3dls	F	1005	1013	1083
Staurosporine	7	10	STE	2clq	A	686	694	756
Staurosporine	7	10	STE	2clq	B	686	694	756
Staurosporine	8	4	TK	1u46	B	132	140	208
Staurosporine	8	4	TK	3eqp	B	132	140	208
Staurosporine	8	4	TK	1u54	A	132	140	208
Staurosporine	8	4	TK	1u4d	B	132	140	208
Staurosporine	8	4	TK	1u4d	A	132	140	208
Staurosporine	8	4	TK	3eqr	A	132	140	208
Staurosporine	8	4	TK	3eqr	B	132	140	208
Staurosporine	8	4	UNCLASSIFIED	3lxn	A	903	911	981
Staurosporine	8	4	TK	1u59	A	344	352	417
Staurosporine	8	4	TK	1xba	A	377	385	451
Staurosporine	8	4	TK	1xbc	A	377	385	451
Staurosporine	8	4	UNCLASSIFIED	2x2m	A	730	738	807
Staurosporine	8	4	UNCLASSIFIED	2x2m	B	730	738	807
Staurosporine	8	4	UNCLASSIFIED	2x2k	A	730	738	807
Staurosporine	8	4	UNCLASSIFIED	2x2l	A	730	738	807
Staurosporine	8	4	TK	2ivs	A	730	738	807
Staurosporine	8	4	TK	2ivt	A	730	738	807
Staurosporine	8	4	TK	2ivu	A	730	738	807
Staurosporine	8	4	TK	2ivs	B	730	738	807
Staurosporine	8	4	TK	2ivv	A	730	738	807
Staurosporine	8	4	TK	1fvr	A	830	838	905
Staurosporine	8	4	TK	1fvr	B	830	838	905
Staurosporine	8	4	TK	1rjb	A	616	624	694
Staurosporine	8	4	TK	1t46	A	595	603	673
Staurosporine	8	4	TK	1t45	A	595	603	673
Staurosporine	8	4	TK	3g0f	B	595	603	673
Staurosporine	8	4	TK	3g0f	A	595	603	673
Staurosporine	8	4	TK	1pkg	A	595	603	673
Staurosporine	8	4	TK	3g0e	A	595	603	673
Staurosporine	8	4	TK	3dpk	A	588	596	666
Staurosporine	8	4	TK	2i1m	A	588	596	666
Staurosporine	8	4	TK	3hng	A	833	841	912
Staurosporine	8	4	TK	2py3	B	487	495	567
Staurosporine	8	4	TK	2pwl	A	487	495	567
Staurosporine	8	4	TK	2pvy	D	487	495	567
Staurosporine	8	4	TK	2pzr	B	487	495	567
Staurosporine	8	4	TK	2pzp	A	487	495	567
Staurosporine	8	4	TK	2q0b	A	487	495	567
Staurosporine	8	4	TK	2pvy	B	487	495	567
Staurosporine	8	4	TK	2psq	A	487	495	567
Staurosporine	8	4	TK	2py3	A	487	495	567
Staurosporine	8	4	TK	2pzr	A	487	495	567
Staurosporine	8	4	TK	2psq	B	487	495	567
Staurosporine	8	4	TK	3cly	A	1487	1495	1567
Staurosporine	8	4	TK	2q0b	B	487	495	567
Staurosporine	8	4	TK	3b2t	A	487	495	567
Staurosporine	8	4	TK	2pzp	B	487	495	567
Staurosporine	8	4	TK	2pvy	A	487	495	567
Staurosporine	8	4	TK	3b2t	B	487	495	567
Staurosporine	8	4	TK	2pvy	C	487	495	567
Staurosporine	8	4	TK	1oec	A	487	495	567
Staurosporine	8	4	TK	2pz5	B	487	495	567
Staurosporine	8	4	TK	2pwl	B	487	495	567
Staurosporine	8	4	TK	2pvf	A	487	495	567
Staurosporine	8	4	TK	2pz5	A	487	495	567
Staurosporine	8	4	UNCLASSIFIED	3kxx	B	484	492	564
Staurosporine	8	4	TK	2fgi	A	484	492	564
Staurosporine	8	4	UNCLASSIFIED	3kxx	D	484	492	564
Staurosporine	8	4	UNCLASSIFIED	3js2	B	484	492	564
Staurosporine	8	4	UNCLASSIFIED	3js2	A	484	492	564
Staurosporine	8	4	TK	1agw	A	484	492	564
Staurosporine	8	4	TK	1fgk	B	484	492	564
Staurosporine	8	4	TK	2fgi	B	484	492	564
Staurosporine	8	4	TK	1fgk	A	484	492	564
Staurosporine	8	4	UNCLASSIFIED	3gql	A	484	492	564
Staurosporine	8	4	UNCLASSIFIED	3gql	B	484	492	564
Staurosporine	8	4	UNCLASSIFIED	3kxx	A	484	492	564
Staurosporine	8	4	UNCLASSIFIED	3ky2	A	484	492	564
Staurosporine	8	4	UNCLASSIFIED	3ky2	B	484	492	564
Staurosporine	8	4	UNCLASSIFIED	3gql	C	484	492	564
Staurosporine	8	4	TK	1fgi	A	484	492	564
Staurosporine	8	4	TK	1agw	B	484	492	564
Staurosporine	8	4	CAMK	2hak	F	59	67	132
Staurosporine	8	4	CAMK	2hak	H	59	67	132
Staurosporine	8	4	UNCLASSIFIED	3iec	C	59	67	132
Staurosporine	8	4	CAMK	1zys	A	15	23	87
Staurosporine	8	4	CAMK	2cgx	A	15	23	87
Staurosporine	8	4	CAMK	3f9n	A	15	23	87
Staurosporine	8	4	UNCLASSIFIED	2wmx	A	15	23	87
Staurosporine	8	4	CAMK	2hog	A	15	23	87
Staurosporine	8	4	CAMK	2e9u	A	15	23	87
Staurosporine	8	4	CAMK	2ywp	A	15	23	87
Staurosporine	8	4	CAMK	2hy0	A	15	23	87
Staurosporine	8	4	UNCLASSIFIED	3jvs	A	15	23	87
Staurosporine	8	4	CAMK	2brh	A	15	23	87
Staurosporine	8	4	CAMK	2hxq	A	15	23	87
Staurosporine	8	4	UNCLASSIFIED	2wmr	A	15	23	87
Staurosporine	8	4	CAMK	2e9p	A	15	23	87
Staurosporine	8	4	CAMK	2e9o	A	15	23	87
Staurosporine	8	4	CAMK	1nvr	A	15	23	87
Staurosporine	8	4	UNCLASSIFIED	3jvr	A	15	23	87
Staurosporine	8	4	CAMK	1zlt	A	15	23	87
Staurosporine	8	4	CAMK	2qhm	A	15	23	87
Staurosporine	8	4	UNCLASSIFIED	2wmq	A	15	23	87
Staurosporine	8	4	CAMK	1nvs	A	15	23	87
Staurosporine	8	4	CAMK	2ghg	A	15	23	87
Staurosporine	8	4	CAMK	2qhn	A	15	23	87
Staurosporine	8	4	UNCLASSIFIED	2wmv	A	15	23	87
Staurosporine	8	4	CAMK	2gdo	A	15	23	87
Staurosporine	8	4	CAMK	2brb	A	15	23	87
Staurosporine	8	4	CAMK	1nvq	A	15	23	87
Staurosporine	8	4	UNCLASSIFIED	2wmt	A	15	23	87
Staurosporine	8	4	CAMK	2br1	A	15	23	87
Staurosporine	8	4	CAMK	1ia8	A	15	23	87
Staurosporine	8	4	CAMK	2r0u	A	15	23	87
Staurosporine	8	4	CAMK	2c3l	A	15	23	87
Staurosporine	8	4	Other	3f61	A	17	25	95
Staurosporine	8	4	Other	2fum	D	17	25	95
Staurosporine	8	4	Other	2fum	A	17	25	95
Staurosporine	8	4	Other	2fum	C	17	25	95
Staurosporine	8	4	Other	1o6y	A	17	25	95
Staurosporine	8	4	Other	3f69	A	17	25	95
Staurosporine	8	4	Other	2fum	B	17	25	95
Staurosporine	8	4	Other	3f69	B	17	25	95
Staurosporine	8	4	STE	1u5r	A	34	42	108
Staurosporine	8	4	STE	2clq	A	686	694	757
Staurosporine	8	4	UNCLASSIFIED	3kk8	A	19	27	92
Staurosporine	8	4	UNCLASSIFIED	3kk9	A	19	27	92
Staurosporine	8	4	CAMK	2vz6	B	19	27	92
Staurosporine	8	4	CAMK	1wvw	A	19	27	96
Staurosporine	8	4	CAMK	3dgk	A	19	27	96
Staurosporine	8	4	UNCLASSIFIED	2w4k	A	19	27	96
Staurosporine	8	4	CAMK	3f5g	A	19	27	96
Staurosporine	8	4	CAMK	1wvx	A	19	27	96
Staurosporine	8	4	CAMK	3f5u	A	19	27	96
Staurosporine	8	4	CAMK	1ig1	A	19	27	96
Staurosporine	8	4	UNCLASSIFIED	3gu5	A	19	27	96
Staurosporine	8	4	CAMK	1jkl	A	19	27	96
Staurosporine	8	4	UNCLASSIFIED	3gu7	A	19	27	96
Staurosporine	8	4	CAMK	3eh9	A	19	27	96
Staurosporine	8	4	UNCLASSIFIED	3gu8	A	19	27	96
Staurosporine	8	4	CAMK	1jkk	A	19	27	96
Staurosporine	8	4	CAMK	1jks	A	19	27	96
Staurosporine	8	4	CAMK	3dfc	B	19	27	96
Staurosporine	8	4	CAMK	3eha	A	19	27	96
Staurosporine	8	4	UNCLASSIFIED	2w4j	A	19	27	96
Staurosporine	8	4	UNCLASSIFIED	3gu4	A	19	27	96
Staurosporine	8	4	UNCLASSIFIED	3gu6	A	19	27	96
Staurosporine	8	4	CAMK	2cke	A	19	27	96
Staurosporine	8	4	CAMK	2a27	A	19	27	96
Staurosporine	8	4	CAMK	2cke	B	19	27	96
Staurosporine	8	4	CAMK	2a27	F	19	27	96
[truncated: 998,000+ more rows]
